# Supplementary material for: Interrelation of Sport Participation, Physical Activity, Social Capital and Mental Health in Disadvantaged Communities: A SEM-Analysis
Source: PLoS One. 2015 Oct 9;10(10):e0140196. doi: 10.1371/journal.pone.0140196 (PMC4599734; doi:10.1371/journal.pone.0140196)
Supplement: S2 Appendix — (DAT) [file pone.0140196.s002.dat]

1	1	0	2	0	-6.756	1	0	0	1	1	0	0	2	0	0	2	1.86361826718553	1	3	960	263.736	5040	6263.736	3.79683344506531	1	1	1	1	1	1	1	1	1	1	1	1	12	.554	7	7	7	7	.906	5	4	3	4	4	4
2	1	0	2	0	-1.756	0	0	0	0	0	0	0	2	1.333333333	2	5.33	2.35256516932926	1	6	5760	326.7	3360	9446.7	3.97528012363255	1	1	1	1	1	1	1	1	1	1	1	1	12	.554	8	7	9	8	1.509	4	5	4	3	4	4
3	1	0	2	0	-.756	1	0	0	1	1	0	0	1.25	0	0	1.25	1.55380506492629	1	2	0	2772	0	2772	3.44279322593977	1	0	1	0	0	1	1	0	0	0	1	1	6	-.952	3	7	3	4.33333333333333	-.927	3	4	2	3	4	3.2
4	1	0	2	1	12.244	0	0	0	0	0	0	0	1	3	.605	4.61	2.29603134627463	1	5	2016	0	5040	7056	3.84855857212376	1	1	1	1	1	1	1	1	1	1	1	1	12	.554	8	8	8	8	1.7	4	4	4	4	4	4
5	1	0	2	1	-16.756	1	1	0	0	1	1	1	1.666666667	0	0	1.67	1.74874370904447	1	2	4800	1386	480	6666	3.82386530932451	0	0	0	0	1	1	1	1	1	1	1	1	8	-.509	2	5	6	4.33333333333333	-1.476	4	4	3	4	4	3.8
6	1	0	2	1	-6.756	1	0	0	1	1	1	0	.5	.23255814	0	.73255814	1.18369264923656	1	1	0	693	3360	4053	3.60777660374169	0	0	0	1	0	1	0	0	0	0	0	0	2	-1.548	4	5	4	4.33333333333333	-1.141	4	4	4	4	5	4.2
7	1	0	2	0	-1.756	0	0	0	0	0	0	0	2	1	.625	3.625	2.19017812902635	1	4	960	346.5	0	1306.5	3.11610941406334	1	0	0	1	1	1	1	1	0	1	1	1	9	-.355	7	2	6	5	-.92	4	4	4	3	3	3.6
8	1	0	2	1	-17.756	1	1	0	0	0	0	1	0	0	0	0	.00473905363009675	0	0	0	2772	5040	7812	3.89276223461582	1	1	1	1	0	1	1	1	1	1	1	1	11	.122	8	8	7	7.66666666666667	1.555	4	3	4	4	4	3.8
9	1	0	2	1	13.244	1	0	0	1	0	0	1	0	0	0	0	.00473905363009675	0	0	0	2079	3360	5439	3.73551905881517	1	0	1	1	1	1	1	0	0	1	1	1	9	-.45	7	5	7	6.33333333333333	.233	4	3	4	3	4	3.6
10	1	0	2	0	9.244	0	1	1	1	0	0	1	0	0	0	0	.00473905363009675	0	0	0	1039.5	5040	6079.5	3.78386786279737	1	1	1	1	0	1	1	1	1	0	1	1	10	-.303	7	5	3	5	-.348	4	4	4	4	4	4
11	1	0	2	1	-10.756	1	1	0	0	0	0	0	4	1	0	5	2.32833807057439	1	6	8640	0	5040	13680	4.1360860973841	1	1	1	1	0	0	1	1	1	1	1	1	10	-.153	5	0	10	5	-1.637	4	3	4	3	3	3.4
12	1	0	2	0	.244	1	0	0	1	1	0	1	0	0	0	0	.00473905363009675	0	0	720	228.69	5040	5988.69	3.77733183274127	1	1	1	1	1	0	1	1	0	1	1	1	10	-.199	7	5	8	6.66666666666667	.379	3	3	3	3	3	3
13	1	0	2	0	-17.756	1	1	0	0	1	0	0	12	12	1	25	2.68581484241198	1	26	8640	2772	5040	16452	4.21621870083714	1	0	1	1	0	0	1	1	1	1	0	1	8	-.499	3	5	5	4.33333333333333	-1.309	5	5	5	5	5	5
14	1	0	2	0	-20.756	1	1	0	0	0	0	1	7	0	0	7	2.44451802142161	1	8	3600	2772	5040	11412	4.05736176298504	1	1	1	1	0	1	1	1	0	1	1	1	10	-.187	5	5	4	4.66666666666667	-.828	4	3	3	2	3	3
15	1	0	2	0	-16.756	0	1	0	1	1	0	0	1.25	.25	0	1.5	1.67773034582999	1	2	0	693	0	693	2.84073323461181	1	1	1	0	1	1	1	1	1	1	1	1	11	.169	7	5	4	5.33333333333333	-.202	3	2	2	4	4	3
16	1	0	2	0	-4.756	1	0	0	0	0	0	0	2	4	0	6	2.39472661391566	1	7	2880	198	1680	4758	3.67742443770125	1	1	1	0	1	1	1	1	1	1	1	1	11	.169	6	7	6	6.33333333333333	.448	5	4	4	4	4	4.2
17	1	0	2	1	9.244	0	0	0	0	1	1	1	0	0	0	0	.00473905363009675	0	0	0	0	5040	5040	3.70243053644553	1	1	0	0	0	1	1	0	0	1	1	1	7	-.773	8	8	5	7	1.264	4	4	5	4	4	4.2
18	1	0	2	1	-1.756	1	1	0	1	0	0	1	0	0	0	0	.00473905363009675	0	0	0	1386	2880	4266	3.63002085111341	0	0	0	0	0	0	0	0	0	0	0	1	1	-1.723	5	5	5	5	-.683	3	3	4	3	3	3.2
19	1	0	2	0	2.244	1	0	0	0	1	0	1	0	0	0	0	.00473905363009675	0	0	0	2376	5040	7416	3.87016972113644	1	0	0	1	1	1	0	0	0	1	1	1	7	-.691	5	5	4	4.66666666666667	-.828	3	2	3	4	4	3.2
20	1	0	2	1	-2.756	1	0	0	0	1	1	1	1.75	0	0	1.75	1.77912375747847	1	2	0	0	4200	4200	3.6232492903979	1	1	0	0	1	1	1	1	1	1	1	1	10	-.122	4	7	9	6.66666666666667	.258	4	4	3	4	4	3.8
21	1	0	2	1	-15.756	1	1	0	1	1	1	1	7	0	0	7	2.44451802142161	1	8	0	4158	3360	7518	3.87610232137779	0	0	0	1	1	0	1	0	1	0	0	0	4	-1.258	9	8	9	8.66666666666667	2.158	4	4	2	3	4	3.4
22	1	0	2	1	11.244	1	0	0	1	0	0	1	0	0	0	0	.00473905363009675	0	0	5760	3465	5040	14265	4.1542717759931	1	1	0	1	1	1	1	1	1	0	1	1	10	-.311	5	5	5	5	-.683	3	3	3	4	4	3.4
23	1	0	2	0	-5.756	1	1	1	1	1	0	1	0	0	0	0	.00473905363009675	0	0	2880	0	5040	7920	3.89872518158949	1	1	1	1	1	1	1	0	1	1	1	1	11	-.082	1	2	1	1.33333333333333	-3.524	3	2	3	4	3	3
24	1	0	2	0	-15.756	1	1	0	1	1	0	0	2	0	0	2	1.86361826718553	1	3	0	461.9538	3600	4061.9538	3.60873497950228	1	1	0	0	0	1	1	1	1	1	1	1	9	-.326	4	5	5	4.66666666666667	-.996	3	2	3	3	3	2.8
25	1	0	2	1	14.244	1	0	0	0	1	1	1	0	0	0	0	.00473905363009675	0	0	480	1386	3360	5226	3.71816940539131	1	1	0	1	1	1	0	0	0	0	1	1	7	-.786	5	5	7	5.66666666666667	-.392	4	2	2	4	4	3.2
26	1	0	2	1	-11.756	0	1	1	1	0	0	1	0	0	0	0	.00473905363009675	0	0	1920	297	4320	6537	3.81537848496592	1	1	1	1	1	1	0	1	1	1	1	1	11	.305	8	7	7	7.33333333333333	1.219	4	3	3	4	5	3.8
27	1	0	2	1	.244	1	0	0	1	0	0	0	15	1.375	0	16.38	2.63262526059541	1	17	6720	4158	5040	15918	4.20188850036597	0	0	0	1	0	1	1	0	1	1	1	1	7	-.766	8	6	5	6.33333333333333	.592	5	5	5	4	5	4.8
28	1	0	2	1	10.244	1	1	0	0	0	0	1	0	0	0	0	.00473905363009675	0	0	0	4158	2520	6678	3.82464641471835	1	1	1	1	1	1	1	1	1	1	1	1	12	.554	7	7	7	7	.906	4	3	4	4	5	4
29	1	0	2	0	10.244	1	0	0	1	0	0	0	.375	0	0	.38	.772536989663864	1	1	2400	2079	0	4479	3.65118106244469	1	1	0	1	0	1	1	1	1	1	1	1	10	-.153	7	5	3	5	-.348	4	4	3	4	4	3.8
30	1	0	2	0	-2.756	0	0	0	0	0	0	0	.605769231	0	0	.605769231	1.05661980646042	0	1	7200	693	1680	9573	3.98104805891317	1	0	1	1	1	1	1	1	0	1	1	1	10	-.148	7	7	7	7	.906	5	4	5	4	5	4.6
31	1	0	2	0	-3.756	0	0	0	0	0	0	0	1.75	0	0	1.75	1.77912375747847	1	2	0	32.67	5040	5072.67	3.70523661042688	1	1	1	1	1	1	1	1	1	1	1	1	12	.554	8	8	8	8	1.7	4	4	4	4	4	4
32	1	0	2	1	17.244	1	0	0	0	0	0	0	4	0	0	4	2.23539410989662	1	5	0	792	3600	4392	3.64266233144204	1	1	1	0	0	1	1	1	1	1	1	1	10	-.108	4	4	7	5	-1.041	4	3	4	4	4	3.8
33	1	0	2	0	-13.756	1	0	0	0	1	0	1	0	0	0	0	.00473905363009675	0	0	2880	0	5040	7920	3.89872518158949	1	1	1	1	1	1	1	1	1	1	1	1	12	.554	5	5	7	5.66666666666667	-.392	4	4	4	4	4	4
34	1	0	2	0	17.244	1	1	0	1	0	0	1	0	0	0	0	.00473905363009675	0	0	0	130.68	5040	5170.68	3.71354766124248	1	1	1	0	0	1	1	1	1	1	1	1	10	-.108	6	5	6	5.66666666666667	-.225	3	4	4	3	4	3.6
35	1	0	2	0	6.244	1	0	0	0	1	0	1	1	0	0	1	1.39889846379667	1	2	0	0	5040	5040	3.70243053644553	1	1	1	0	0	1	1	1	1	1	1	1	10	-.108	3	3	5	3.66666666666667	-1.981	4	3	4	2	4	3.4
36	1	0	2	1	2.244	1	0	0	0	1	1	1	0	0	0	0	.00473905363009675	0	0	0	3465	5040	8505	3.92967431794859	0	1	0	1	1	0	0	0	0	0	1	1	5	-1.081	1	1	1	1	-3.86	4	4	4	4	4	4
37	1	0	2	1	-7.756	1	0	0	0	1	1	1	0	0	0	0	.00473905363009675	0	0	0	1584	5040	6624	3.82112032377682	1	1	1	1	1	1	1	1	1	1	1	1	12	.554	5	5	5	5	-.683	5	5	4	5	5	4.8
38	1	0	2	0	-7.756	0	0	0	0	0	0	1	3	.11627907	0	3.11627907	2.11566968601098	1	4	1440	2079	420	3939	3.59538598080914	0	0	0	0	1	0	1	0	1	1	1	1	6	-.888	8	7	8	7.66666666666667	1.364	4	3	3	4	3	3.4
39	1	0	2	1	-7.756	1	1	0	0	1	1	1	0	0	0	0	.00473905363009675	0	0	0	3465	720	4185	3.62169546232928	1	1	1	1	1	1	1	1	1	1	0	1	11	.08	7	6	9	7.33333333333333	.86	3	4	2	3	4	3.2
40	1	0	2	0	-18.756	1	1	0	0	1	0	0	3	.290697674	0	3.290697674	2.14320579111218	1	4	1800	297	5040	7137	3.85351569675693	1	1	0	1	0	1	1	1	1	1	1	1	10	-.153	5	5	3	4.33333333333333	-.973	3	4	3	4	4	3.6
41	1	0	2	0	17.244	1	0	1	1	0	0	1	0	0	0	0	.00473905363009675	0	0	0	2772	0	2772	3.44279322593977	1	1	1	1	1	1	1	1	1	1	1	1	12	.554	3	3	3	3	-2.272	4	4	4	3	5	4
42	1	0	2	0	-16.756	1	1	0	0	1	0	0	4.5	6	0	10.5	2.55059536784733	1	11	3600	693	1680	5973	3.77619251474707	1	1	1	1	0	1	1	1	1	1	0	1	10	-.164	7	8	7	7.33333333333333	1.242	4	3	4	4	5	4
43	1	0	2	0	10.244	1	1	1	1	0	0	1	1.25	.581395349	0	1.831395349	1.80827176088373	1	2	0	2772	3360	6132	3.78760214618234	1	1	1	1	1	1	1	1	0	1	1	1	11	.048	7	6	7	6.66666666666667	.57	4	3	3	4	3	3.4
44	1	0	2	1	-2.756	1	0	0	1	0	0	1	1.5	0	0	1.5	1.67773034582999	1	2	10080	0	5040	15120	4.17955179116519	1	1	0	0	0	0	1	1	0	1	1	1	7	-.689	1	1	5	2.33333333333333	-3.279	2	2	2	4	2	2.4
45	1	0	2	0	-5.756	1	1	0	0	1	0	1	0	0	0	0	.00473905363009675	0	0	10080	594	0	10674	4.02832719846757	1	1	1	1	1	1	1	1	0	1	1	1	11	.048	5	2	5	4	-1.691	3	2	3	5	3	3.2
46	1	0	2	0	4.244	0	0	0	0	0	0	0	3	.55	0	3.55	2.18024055081311	1	4	1800	923.076	0	2723.076	3.43505976250046	1	1	1	1	1	1	0	1	1	1	1	1	11	.305	8	8	7	7.66666666666667	1.555	4	4	4	3	3	3.6
47	2	0	2	1	5.244	1	1	0	1	0	0	1	0	0	0	0	.00473905363009675	0	0	0	4158	5040	9198	3.96369340523802	0	0	1	1	0	1	0	0	1	0	1	1	6	-.892	7	6	3	5.33333333333333	-.011	4	2	3	4	4	3.4
48	2	0	2	1	-12.756	0	1	0	1	0	0	0	.980769231	0	0	.980769231	1.38536293570663	0	1	0	131.868	840	971.868	2.98760728265824	1	0	1	0	1	0	1	1	1	1	1	1	9	-.292	7	7	7	7	.906	4	2	3	2	4	3
49	2	0	2	1	-4.756	1	0	0	1	1	1	1	0	0	0	0	.00473905363009675	0	0	0	461.538	5040	5501.538	3.74048411704692	1	1	1	0	1	0	1	1	0	1	1	1	9	-.361	5	5	3	4.33333333333333	-.973	3	2	2	2	3	2.4
50	2	0	2	1	-12.756	0	1	0	0	1	1	1	0	0	0	0	.00473905363009675	0	0	0	923.076	0	923.076	2.96523745944609	0	0	0	0	0	0	1	1	1	1	1	1	6	-.809	7	7	8	7.33333333333333	1.051	4	4	3	3	4	3.6
51	2	0	2	0	4.244	1	0	0	1	1	0	0	1.5	0	0	1.5	1.67773034582999	1	2	720	461.9538	5040	6221.9538	3.79392678200901	1	1	1	1	1	1	1	1	1	1	1	1	12	.554	4	5	7	5.33333333333333	-.705	4	4	4	4	4	4
52	2	0	2	0	-.756	1	1	0	0	1	0	0	2	0	0	2	1.86361826718553	1	3	396	2543.31	5040	7979.31	3.90196533794865	1	1	1	1	1	0	1	1	1	1	1	1	11	.096	6	5	5	5.33333333333333	-.37	3	3	4	4	4	3.6
53	2	0	2	1	17.244	0	0	0	1	1	1	1	2.666666667	.833333333	0	3.5	2.17343146944477	1	4	0	3465	5040	8505	3.92967431794859	1	1	1	1	1	1	1	1	1	1	1	1	12	.554	3	2	5	3.33333333333333	-2.317	2	3	2	1	2	2
54	2	0	2	0	-3.756	1	0	0	1	1	0	1	0	0	0	0	.00473905363009675	0	0	6720	0	5040	11760	4.07040732174012	1	1	1	1	1	1	1	1	1	1	1	1	12	.554	10	5	10	8.33333333333333	1.608	2	4	2	1	3	2.4
55	2	0	2	1	.244	1	0	0	1	1	1	0	6.666666667	0	0	6.67	2.42952217378944	1	7	1920	693	5040	7653	3.88383171332945	1	1	1	1	1	1	1	1	1	1	1	1	12	.554	7	8	7	7.33333333333333	1.242	4	3	3	4	5	3.8
56	2	0	2	0	10.244	1	0	0	0	0	0	1	0	0	0	0	.00473905363009675	0	0	0	0	3600	3600	3.55630250076729	1	1	1	1	0	1	1	1	0	1	1	1	10	-.187	7	7	6	6.66666666666667	.761	4	2	5	4	4	3.8
57	2	0	2	1	-17.756	0	1	0	0	1	1	1	0	0	0	0	.00473905363009675	0	0	158.4	693	720	1571.4	3.19628674880888	1	1	0	1	0	1	1	1	0	1	1	1	9	-.387	4	6	6	5.33333333333333	-.514	4	3	2	4	3	3.2
58	2	0	2	0	11.244	1	0	0	0	1	0	1	0	0	0	0	.00473905363009675	0	0	0	346.5	5040	5386.5	3.73130666418175	1	0	0	1	0	0	1	1	0	1	1	1	7	-.685	7	7	7	7	.906	4	4	4	5	4	4.2
59	2	0	2	0	16.244	1	0	0	0	1	0	1	0	0	0	0	.00473905363009675	0	0	0	594	3600	4194	3.62262842612932	1	1	1	1	0	0	1	1	1	1	1	1	10	-.153	7	7	5	6.33333333333333	.615	4	4	4	5	4	4.2
60	2	0	2	0	-4.756	1	0	0	1	1	0	1	0	0	0	0	.00473905363009675	0	0	0	2772	5040	7812	3.89276223461582	1	1	1	1	1	1	1	1	1	1	1	1	12	.554	6	5	5	5.33333333333333	-.37	4	4	4	4	5	4.2
61	2	0	2	0	-12.756	1	0	0	1	0	0	0	.5	1	1	2.5	1.99639535386807	1	3	960	2772	1680	5412	3.73335778792559	1	1	1	1	1	0	1	1	1	1	1	1	11	.096	5	5	3	4.33333333333333	-.973	4	2	3	2	4	3
62	2	0	2	1	-4.756	0	0	0	0	0	0	0	3	3	0	6	2.39472661391566	1	7	1440	1386	5040	7866	3.89575394207373	1	1	1	1	1	1	1	1	1	1	1	1	12	.554	9	8	9	8.66666666666667	2.158	4	4	4	4	4	4
63	2	0	2	0	-3.756	0	0	0	0	0	0	1	0	0	0	0	.00473905363009675	0	0	0	461.538	3360	3821.538	3.58223818241066	1	1	1	1	1	1	1	1	0	1	1	1	11	.048	7	7	7	7	.906	3	2	3	3	4	3
64	2	0	2	1	-15.756	1	1	0	0	1	1	0	.75	.290697674	0	1.040697674	1.4267022124371	1	2	720	198	840	1758	3.24501887073775	1	1	0	1	0	1	1	1	0	1	1	1	9	-.387	4	4	7	5	-1.041	1	1	1	2	3	1.6
65	2	0	2	0	-.756	0	0	0	1	0	0	0	.75	.406976744	0	1.156976744	1.50036019973503	1	2	2160	346.5	1440	3946.5	3.59621210714138	0	0	1	1	1	1	1	1	1	1	1	1	10	-.17	9	5	3	5.66666666666667	.278	4	4	4	3	4	3.8
66	2	0	2	1	16.244	1	0	0	0	1	1	0	5	0	0	5	2.32833807057439	1	6	0	1188	5040	6228	3.79434860389608	1	1	1	1	1	1	1	1	1	1	1	1	12	.554	7	5	3	5	-.348	4	5	4	5	5	4.6
67	2	0	2	0	-13.756	0	0	0	1	1	0	0	3	1	0	4	2.23539410989662	1	5	1920	2079	1440	5439	3.73551905881517	1	1	1	1	1	1	1	1	1	1	1	1	12	.554	7	8	8	7.66666666666667	1.387	4	4	4	5	4	4.2
68	2	0	2	1	13.244	1	0	0	0	0	0	0	1.25	0	0	1.25	1.55380506492629	0	2	7200	1188	5040	13428	4.12801133257597	0	0	1	1	0	1	1	1	1	1	1	1	9	-.359	1	1	2	1.33333333333333	-3.715	2	1	1	2	2	1.6
69	2	0	2	0	-12.756	1	1	0	0	1	0	0	2.875	.833333333	0	3.71	2.2010581244233	1	4	2400	791.208	5040	8231.208	3.91546357631014	1	1	1	0	1	1	1	0	1	1	1	1	10	-.251	7	7	8	7.33333333333333	1.051	3	3	3	3	3	3
70	2	0	2	0	5.244	1	1	1	1	1	0	0	4.5	0	0	4.5	2.28609081572086	1	5	7200	693	5040	12933	4.11169927757355	1	1	1	1	1	1	1	1	1	1	1	1	12	.554	8	7	7	7.33333333333333	1.219	5	5	5	5	5	5
71	2	0	2	1	-13.756	1	1	1	1	0	0	1	0	0	0	0	.00473905363009675	0	0	0	594	5040	5634	3.75081684264975	1	1	1	0	0	1	1	1	0	1	1	1	9	-.354	3	1	3	2.33333333333333	-2.944	3	3	3	3	4	3.2
72	2	0	2	1	2.244	0	1	0	0	0	0	1	1.5	0	0	1.5	1.67773034582999	1	2	960	0	840	1800	3.25527250510331	1	0	1	0	1	1	1	1	1	1	1	1	10	-.063	6	7	5	6	.302	4	4	3	3	4	3.6
73	2	0	2	1	-10.756	1	0	0	1	1	1	1	3	0	0	3	2.09597816887996	1	4	1440	4158	5040	10638	4.02685998598456	1	1	0	1	1	1	1	1	1	1	1	1	11	.1	6	6	8	6.66666666666667	.402	1	1	1	3	1	1.4
74	2	0	2	1	11.244	0	0	0	0	1	1	1	0	0	0	0	.00473905363009675	0	0	0	693	840	1533	3.18554215485438	0	0	1	1	1	1	1	1	1	0	1	1	9	-.472	8	7	4	6.33333333333333	.783	2	2	3	3	2	2.4
75	2	0	2	0	14.244	1	0	0	0	1	0	1	0	0	0	0	.00473905363009675	0	0	7200	0	1680	8880	3.9484129657786	1	1	1	1	1	1	0	1	1	1	1	1	11	.305	7	8	8	7.66666666666667	1.387	2	2	2	4	4	2.8
76	2	0	2	1	16.244	0	1	1	1	1	1	1	1	0	0	1	1.39889846379667	1	2	720	1386	5040	7146	3.85406301186642	1	1	1	1	0	0	1	1	1	1	1	1	10	-.153	4	8	8	6.66666666666667	.448	5	5	4	5	5	4.8
77	2	0	2	0	-11.756	1	0	0	1	1	0	0	7	.697674419	0	7.697674419	2.47247576361866	1	8	3360	0	0	3360	3.52633927738984	1	1	0	0	1	1	1	1	1	1	1	1	10	-.122	1	4	7	4	-1.98	4	4	4	4	4	4
78	2	0	2	1	10.244	0	0	0	0	0	0	0	7	0	0	7	2.44451802142161	1	8	3360	0	3600	6960	3.84260923961056	1	1	1	1	1	1	1	1	1	1	1	1	12	.554	5	5	7	5.66666666666667	-.392	5	4	4	4	4	4.2
79	2	0	2	1	-11.756	1	0	0	1	1	1	1	0	0	0	0	.00473905363009675	0	0	0	914.76	3360	4274.76	3.63091173693518	1	0	1	0	0	0	1	0	0	1	1	1	6	-.892	2	2	3	2.33333333333333	-2.921	3	3	2	4	4	3.2
80	2	0	2	1	-7.756	1	0	0	1	1	1	1	.083333333	0	0	.08	.21128118846959	0	1	0	923.076	5040	5963.076	3.77547034450762	1	1	0	0	0	1	1	1	1	1	0	1	8	-.508	8	8	8	8	1.7	2	4	2	2	4	2.8
81	2	0	2	1	13.244	0	0	0	0	1	1	1	1	0	0	1	1.39889846379667	1	2	2880	395.604	398.4	3674.004	3.56513962479967	1	1	1	1	1	1	0	1	0	1	1	1	10	-.08	7	4	8	6.33333333333333	.043	4	2	4	4	4	3.6
82	2	0	2	0	8.244	1	0	0	0	1	0	1	.290697674	0	0	.290697674	.632738787238722	0	1	0	0	4320	4320	3.63548374681491	0	0	0	0	1	1	1	0	0	1	1	1	6	-.918	3	5	5	4.33333333333333	-1.309	3	4	3	4	4	3.6
83	2	0	2	0	-13.756	1	1	0	0	1	0	1	0	0	0	0	.00473905363009675	0	0	0	2772	3360	6132	3.78760214618234	1	1	1	1	1	1	1	1	1	1	1	1	12	.554	4	6	5	5	-.66	4	4	3	4	5	4
84	2	0	2	0	16.244	1	0	0	0	1	0	0	10	0	0	10	2.53957434484206	1	11	4800	923.076	2520	8243.076	3.91608930399613	1	1	0	1	0	1	1	0	1	1	1	1	9	-.455	4	5	7	5.33333333333333	-.705	4	5	5	5	5	4.8
85	2	0	2	1	-17.756	0	1	0	0	1	1	1	0	0	0	0	.00473905363009675	0	0	0	2772	960	3732	3.57194163507446	1	1	0	1	1	1	1	1	1	1	1	1	11	.1	5	5	7	5.66666666666667	-.392	5	5	4	5	5	4.8
86	2	0	2	1	3.244	1	0	0	0	1	1	1	0	0	0	0	.00473905363009675	0	0	0	1386	5040	6426	3.8079407212155	1	1	0	1	1	1	0	1	1	1	1	1	10	-.038	8	8	6	7.33333333333333	1.41	4	4	4	4	4	4
87	2	0	2	0	4.244	0	0	0	0	1	0	0	3	0	0	3	2.09597816887996	1	4	1440	594	1680	3714	3.56984189940376	1	1	0	1	0	0	1	0	0	1	1	1	7	-.793	7	7	3	5.66666666666667	.325	4	4	4	3	4	3.8
88	2	0	2	1	9.244	0	0	0	0	1	1	1	0	0	0	0	.00473905363009675	0	0	0	2079	3360	5439	3.73551905881517	1	0	1	0	0	1	1	1	1	1	1	1	9	-.283	8	3	5	5.33333333333333	-.416	3	1	2	3	2	2.2
89	2	0	2	1	4.244	1	0	0	1	1	1	0	1.5	1.75	0	3.25	2.13698285741427	1	4	0	742.5	4200	4942.5	3.69394667798571	1	0	0	1	1	1	1	1	1	1	1	1	10	-.111	4	2	3	3	-2.295	2	2	3	2	4	2.6
90	2	0	2	1	5.244	0	0	0	1	1	1	0	.348837209	0	0	.348837209	.725855989459816	0	1	0	396	0	396	2.5976951859	1	1	0	0	0	0	1	0	1	1	0	1	6	-.885	7	9	9	8.33333333333333	1.869	5	4	4	5	5	4.6
91	2	0	2	1	3.244	0	0	0	0	0	0	0	6.416666667	0	0	6.42	2.41727366637118	1	7	2880	457.38	5040	8377.38	3.92310821559283	1	1	1	1	1	1	1	1	1	1	1	1	12	.554	4	4	6	4.66666666666667	-1.187	5	4	4	5	5	4.6
92	3	0	1	1	12.244	1	0	0	1	1	1	0	14	0	0	14	2.60716995260771	1	15	0	3465	5040	8505	3.92967431794859	1	0	1	1	1	1	1	1	1	1	1	1	11	.188	9	8	6	7.66666666666667	1.722	5	5	4	5	5	4.8
93	3	0	1	1	8.244	1	0	0	0	0	0	0	.833333333	.581395349	0	1.411395349	1.63674859374113	1	2	480	4158	1680	6318	3.80057962156913	1	1	1	1	1	1	1	1	1	1	1	1	12	.554	5	5	1	3.66666666666667	-1.264	4	2	4	4	4	3.6
94	3	0	1	1	-2.756	1	0	0	1	1	1	1	2	0	0	2	1.86361826718553	1	3	1080	1386	2520	4986	3.69775227416775	1	1	1	1	0	0	0	1	1	0	0	0	6	-.865	1	1	3	1.66666666666667	-3.57	3	2	3	1	4	2.6
95	3	0	1	1	14.244	0	1	1	0	0	0	1	0	0	0	0	.00473905363009675	0	0	0	2376	4320	6696	3.8258154449852	1	1	1	1	0	1	0	0	1	1	1	1	9	-.367	7	7	5	6.33333333333333	.615	4	2	4	5	4	3.8
96	3	0	1	0	4.244	1	0	0	1	1	0	1	2	0	0	2	1.86361826718553	1	3	960	2079	2520	5559	3.74499667403856	1	0	1	1	0	1	0	1	1	1	1	1	9	-.212	2	3	3	2.66666666666667	-2.584	3	4	2	2	4	3
97	3	0	1	0	-15.756	1	1	0	0	1	0	0	5	.348837209	.261627907	5.610465116	2.37125414738669	1	6	2880	1178.1	3600	7658.1	3.88412103309611	1	1	1	1	1	1	1	1	1	1	1	1	12	.554	7	8	6	7	1.097	5	4	4	5	5	4.6
98	3	0	1	0	14.244	1	0	0	1	1	0	1	0	0	0	0	.00473905363009675	0	0	7200	792	0	7992	3.90265547521793	1	1	1	1	1	1	1	0	0	1	1	1	10	-.312	4	7	7	6	-.033	4	4	4	4	4	4
99	3	0	1	0	-2.756	1	1	0	0	1	0	0	4	2.25	.348837209	6.598837209	2.42611767724069	1	7	2880	0	252	3132	3.49582175338591	1	1	1	1	0	1	1	1	1	1	1	1	11	.122	4	4	6	4.66666666666667	-1.187	4	4	4	4	4	4
100	3	0	1	1	5.244	0	0	0	0	0	0	0	.5	1.25	0	1.75	1.77912375747847	1	2	0	1386	5040	6426	3.8079407212155	0	0	1	1	1	1	1	1	1	1	1	1	10	-.17	8	8	8	8	1.7	5	5	4	4	5	4.6
101	3	0	1	0	-12.756	0	1	0	0	0	0	0	3	0	0	3	2.09597816887996	1	4	1920	4158	0	6078	3.78376069574392	0	0	0	0	0	0	0	0	0	1	1	1	3	-1.319	5	7	5	5.66666666666667	-.011	4	3	4	4	3	3.6
102	3	0	1	1	8.244	1	0	0	0	1	1	1	0	0	0	0	.00473905363009675	0	0	0	0	5040	5040	3.70243053644553	1	1	1	1	1	1	1	1	1	1	1	1	12	.554	4	5	2	3.66666666666667	-1.432	4	4	3	5	4	4
103	3	0	1	1	4.244	0	0	0	0	1	1	0	3.5	0	0	3.5	2.17343146944477	1	4	3360	792	0	4152	3.6182573448404	1	1	0	1	0	0	1	0	0	1	1	1	7	-.793	5	5	6	5.33333333333333	-.538	4	4	3	3	4	3.6
104	3	0	1	0	-18.756	1	1	0	0	0	0	0	6	.697674419	0	6.697674419	2.4308291450564	1	7	3840	792	1680	6312	3.80016699020136	1	1	1	1	0	1	1	1	1	1	1	1	11	.122	7	6	7	6.66666666666667	.57	5	3	3	4	4	3.8
105	3	0	1	0	2.244	1	0	0	1	1	0	1	0	0	0	0	.00473905363009675	0	0	7200	237.6	3600	11037.6	4.04287465128564	1	1	1	0	1	1	1	0	1	1	1	1	10	-.251	6	9	5	6.66666666666667	.975	3	4	3	2	4	3.2
106	3	0	1	1	10.244	0	0	0	0	0	0	0	1.375	1	0	2.38	1.96811147741498	1	3	1440	2079	5040	8559	3.93242302637674	0	0	1	1	0	1	1	0	1	1	1	1	8	-.612	7	7	5	6.33333333333333	.615	4	4	4	4	4	4
107	3	0	1	1	-10.756	0	0	0	0	0	0	0	1	.5	1.25	2.75	2.04950618854108	1	3	480	693	240	1413	3.15014216184856	1	1	0	1	1	1	1	1	1	1	1	1	11	.1	7	8	7	7.33333333333333	1.242	4	4	3	3	4	3.6
108	3	0	1	0	3.244	0	0	0	0	0	0	0	.75	.980769231	0	1.730769231	1.77198337646275	1	2	3600	2079	5040	10719	4.0301542709221	1	1	0	0	0	0	1	0	0	1	1	1	6	-.924	6	7	4	5.66666666666667	.157	3	3	3	3	3	3
109	3	0	1	0	2.244	0	0	0	0	0	0	1	1	0	0	1	1.39889846379667	1	2	480	1386	240	2106	3.32345836684947	1	0	0	1	1	1	1	1	1	1	1	1	10	-.111	3	2	2	2.33333333333333	-2.753	4	3	3	4	4	3.6
110	3	0	1	0	-12.756	0	1	0	0	0	0	0	9	6	0	15	2.61878794769243	1	16	6000	891	0	6891	3.83828224991469	1	0	1	0	1	1	1	1	1	1	1	1	10	-.063	7	4	9	6.66666666666667	.188	4	4	4	4	5	4.2
111	3	0	1	1	16.244	1	0	0	0	0	0	1	0	0	0	0	.00473905363009675	0	0	0	1732.5	5040	6772.5	3.83074901370521	1	1	1	1	1	1	1	1	1	1	1	1	12	.554	5	5	7	5.66666666666667	-.392	2	4	3	4	5	3.6
112	3	0	1	1	13.244	1	0	0	0	0	0	1	0	0	0	0	.00473905363009675	0	0	0	0	5040	5040	3.70243053644553	1	1	1	1	1	1	1	1	1	1	1	1	12	.554	6	7	3	5.33333333333333	.012	4	4	4	4	4	4
113	3	0	1	1	4.244	0	0	0	0	0	0	0	.375	0	0	.38	.772536989663864	1	1	0	990	240	1230	3.0899051114394	0	0	0	0	0	0	1	0	0	1	1	1	4	-1.239	5	7	3	5	-.301	2	2	4	4	3	3
114	3	0	1	0	17.244	0	0	0	0	0	0	0	.538461538	0	0	.538461538	.980650640202979	0	1	0	297	0	297	2.47275644931721	1	1	1	1	1	1	1	1	1	1	1	1	12	.554	8	8	7	7.66666666666667	1.555	4	3	4	4	3	3.6
115	3	0	1	1	-1.756	0	0	0	0	0	0	1	0	0	0	0	.00473905363009675	0	0	0	1386	5040	6426	3.8079407212155	1	1	1	1	1	1	0	1	1	1	1	1	11	.305	8	7	8	7.66666666666667	1.364	4	3	4	4	5	4
116	3	0	1	0	-17.756	1	0	0	0	0	0	0	8.333333333	.416666667	.416666667	9.17	2.5188868985126	1	10	6720	346.5	420	7486.5	3.8742788289218	0	0	0	0	1	0	1	1	0	1	1	1	6	-.833	7	5	3	5	-.348	4	3	4	4	4	3.8
117	3	0	1	0	9.244	0	0	0	0	1	0	1	0	0	0	0	.00473905363009675	0	0	0	693	0	693	2.84073323461181	1	1	1	1	1	1	1	1	1	1	1	1	12	.554	7	8	6	7	1.097	5	3	4	4	4	4
118	3	0	1	1	7.244	0	0	0	0	0	0	0	.916666667	0	0	.92	1.34080848837307	1	1	0	693	240	933	2.9698816437465	1	1	1	1	1	1	0	1	1	1	1	1	11	.305	9	9	8	8.66666666666667	2.349	5	3	4	4	4	4
119	3	0	1	0	14.244	0	0	0	0	1	0	0	1.5	1.5	.265	3.27	2.14005580831146	1	4	960	99	840	1899	3.27852496473702	1	1	1	1	1	1	1	1	1	1	1	1	12	.554	9	8	7	8	1.868	5	4	5	5	4	4.6
120	3	0	1	1	-4.756	1	0	0	0	1	1	1	0	0	0	0	.00473905363009675	0	0	0	168.3	0	168.3	2.22608411597582	1	1	1	1	1	1	1	1	1	1	1	1	12	.554	3	5	5	4.33333333333333	-1.309	2	2	2	2	2	2
121	3	0	1	1	-3.756	1	0	0	0	1	1	0	6.5	0	0	6.5	2.42128203125217	1	7	3000	2772	5040	10812	4.03390603702669	1	1	1	0	1	1	1	1	1	1	0	1	10	-.135	5	7	7	6.33333333333333	.28	5	4	4	5	5	4.6
122	3	0	1	0	-3.756	1	0	0	0	0	0	1	.3025	0	0	.3	.648197242937748	1	1	159.84	792	420	1371.84	3.13730346183054	0	1	1	1	1	1	1	1	1	1	1	1	11	.015	8	8	7	7.66666666666667	1.555	4	4	4	4	4	4
123	3	0	1	0	-16.756	1	1	0	0	1	0	0	5	2.5	0	7.5	2.46502036568876	1	8	10080	792	0	10872	4.03630944372444	1	1	0	0	0	0	1	0	1	1	1	1	7	-.745	6	8	5	6.33333333333333	.638	2	3	3	3	4	3
124	3	0	1	0	-17.756	1	0	0	0	0	0	0	3.5	0	0	3.5	2.17343146944477	1	4	1920	65.34	285.6	2270.94	3.35620565997353	1	1	1	0	1	1	1	1	0	1	1	1	10	-.158	5	5	6	5.33333333333333	-.538	4	5	4	3	5	4.2
125	3	0	1	0	10.244	1	0	0	0	0	0	0	4.583333333	0	0	4.58	2.2933591606419	1	5	2400	4158	5040	11598	4.0643831044122	0	1	1	1	1	1	1	1	1	1	1	1	11	.015	3	5	3	3.66666666666667	-1.599	5	4	3	2	5	3.8
126	3	0	1	0	-5.756	1	0	0	1	1	0	0	.65	0	0	.65	1.10316767982195	1	1	0	990	720	1710	3.23299611039215	1	1	1	1	0	1	1	1	1	1	1	1	11	.122	3	5	6	4.66666666666667	-1.163	3	3	2	3	3	2.8
127	3	0	1	0	-10.756	0	0	0	0	0	0	1	0	0	0	0	.00473905363009675	0	0	960	445.5	1200	2605.5	3.41589107750278	1	1	0	0	1	0	1	0	0	1	1	1	7	-.77	8	8	3	6.33333333333333	.974	4	4	4	4	4	4
128	3	0	1	0	11.244	1	0	0	0	1	0	1	0	0	0	0	.00473905363009675	0	0	0	990	0	990	2.99563519459755	1	1	1	1	1	0	1	1	1	1	1	1	11	.096	5	8	5	6	.326	2	1	1	3	3	2
129	3	0	1	0	-.756	1	0	0	0	0	0	0	4	0	0	4	2.23539410989662	1	5	2400	693	840	3933	3.59472394640975	1	1	1	1	1	1	1	1	1	1	1	1	12	.554	6	6	8	6.66666666666667	.402	4	4	3	4	4	3.8
130	3	0	1	0	.244	1	1	0	1	1	0	1	0	0	0	0	.00473905363009675	0	0	0	0	360	360	2.55630250076729	0	1	1	0	0	0	0	0	0	0	0	0	2	-1.528	1	1	1	1	-3.86	1	1	5	4	5	3.2
131	3	0	1	1	-1.756	0	0	0	0	0	0	1	0	0	0	0	.00473905363009675	0	0	0	1386	0	1386	3.14176323027579	1	0	1	1	1	1	1	1	1	1	1	1	11	.188	7	7	8	7.33333333333333	1.051	3	2	3	3	3	2.8
132	3	0	1	1	-17.756	0	0	0	0	0	0	0	3.666666667	.5	0	4.17	2.25373121625858	1	5	1920	693	1680	4293	3.63276088847944	1	1	1	1	1	1	1	1	1	1	1	1	12	.554	8	5	5	6	.256	3	2	3	4	4	3.2
133	3	0	1	1	17.244	0	0	0	0	0	0	1	2	0	0	2	1.86361826718553	1	3	1080	594	5040	6714	3.82698133691199	1	1	1	1	1	1	1	1	1	1	1	1	12	.554	7	7	3	5.66666666666667	.325	5	4	4	5	4	4.4
134	3	0	1	1	9.244	1	0	0	0	1	1	1	0	0	0	0	.00473905363009675	0	0	0	693	5040	5733	3.75838194177468	1	1	0	0	1	0	1	1	1	1	0	1	8	-.511	2	10	8	6.66666666666667	.495	4	4	4	4	4	4
135	3	0	1	1	15.244	1	0	0	0	0	0	1	1.833333333	.319767442	0	2.149767442	1.90781194019912	1	3	960	1386	5040	7386	3.86840930331496	1	1	1	1	0	1	1	1	1	1	1	1	11	.122	7	7	8	7.33333333333333	1.051	4	4	4	4	4	4
136	3	0	1	1	-7.756	1	0	0	1	0	0	0	.75	.75	0	1.5	1.67773034582999	1	2	1440	0	840	2280	3.35793484700045	1	1	1	1	1	1	1	1	1	1	1	1	12	.554	8	7	7	7.33333333333333	1.219	4	4	4	4	4	4
137	3	0	1	1	3.244	0	1	1	1	0	0	0	.930232558	1	0	1.930232558	1.84148875269313	1	2	0	198.99	480	678.99	2.83186337814383	1	1	1	1	1	1	1	1	0	1	1	0	10	-.337	7	8	5	6.66666666666667	.951	4	3	4	4	4	3.8
138	4	0	1	0	2.244	1	0	0	0	1	0	1	2.5	0	0	2.5	1.99639535386807	1	3	480	392.04	120	992.04	2.9965291836754	1	0	1	0	0	1	1	0	1	0	1	1	7	-.785	7	7	6	6.66666666666667	.761	2	2	4	4	3	3
139	4	0	1	0	17.244	1	0	0	1	1	0	1	18	6	1	25	2.68581484241198	1	26	10080	914.76	1108.8	12103.56	4.08291312742051	1	1	0	0	0	0	0	0	0	0	0	0	2	-1.527	7	7	4	6	.47	4	3	2	5	4	3.6
140	4	0	1	1	16.244	0	0	0	0	0	0	0	2.25	0	0	2.25	1.93511362155305	1	3	0	1188	4320	5508	3.74099393158489	1	1	1	1	1	1	1	1	1	1	1	1	12	.554	8	8	9	8.33333333333333	1.845	5	5	5	5	5	5
141	4	0	1	1	-3.756	1	0	0	0	1	1	1	0	0	0	0	.00473905363009675	0	0	0	594	5040	5634	3.75081684264975	1	1	1	1	1	1	0	1	1	1	1	1	11	.305	2	4	5	3.66666666666667	-1.958	4	4	4	4	4	4
142	4	0	1	1	-15.756	0	1	0	0	0	0	1	4	0	0	4	2.23539410989662	1	5	1440	461.538	1680	3581.538	3.55406956336921	1	0	1	1	1	1	1	1	1	1	1	1	11	.188	5	8	5	6	.326	3	2	3	3	3	2.8
143	4	0	1	0	-5.756	1	0	0	0	0	0	1	7	0	0	7	2.44451802142161	1	8	10080	0	5040	15120	4.17955179116519	1	1	1	1	1	1	1	1	1	1	1	1	12	.554	3	3	3	3	-2.272	4	4	3	4	5	4
144	4	0	1	1	14.244	1	1	0	0	0	0	1	1.5	0	0	1.5	1.67773034582999	1	2	0	693	1440	2133	3.32899085544943	1	1	0	0	0	0	1	0	0	1	1	1	6	-.924	7	7	7	7	.906	3	3	3	3	3	3
145	4	0	1	1	-18.756	1	0	0	0	0	0	1	0	0	0	0	.00473905363009675	0	0	0	2772	0	2772	3.44279322593977	0	0	0	0	1	1	1	0	0	1	1	1	6	-.918	5	5	5	5	-.683	2	2	2	3	2	2.2
146	4	0	1	1	-10.756	0	0	0	0	1	1	1	.333333333	0	0	.33	.696577557923286	1	1	0	2079	3360	5439	3.73551905881517	1	1	1	1	1	1	1	1	1	1	1	1	12	.554	7	7	6	6.66666666666667	.761	4	4	4	4	4	4
147	4	0	1	0	10.244	0	0	0	0	0	0	0	1	0	0	1	1.39889846379667	1	2	10080	396	0	10476	4.02019548975319	1	1	1	1	1	1	1	1	1	1	1	1	12	.554	7	7	6	6.66666666666667	.761	4	3	4	4	4	3.8
148	4	0	1	0	-2.756	1	0	0	0	1	0	1	0	0	0	0	.00473905363009675	0	0	0	0	3600	3600	3.55630250076729	1	1	0	1	1	1	1	0	1	1	1	1	10	-.285	6	8	6	6.66666666666667	.784	4	5	4	4	4	4.2
149	4	0	1	0	16.244	1	0	0	0	1	0	1	0	0	0	0	.00473905363009675	0	0	7200	71.28	5040	12311.28	4.09030320874266	1	0	1	0	0	1	1	1	1	0	1	1	8	-.566	5	3	4	4	-1.5	4	2	5	4	4	3.8
150	4	0	1	1	10.244	1	1	1	0	0	0	0	.666666667	.165	0	.83	1.2693863874424	1	1	1920	196.02	3600	5716.02	3.75709373969109	1	0	0	0	0	1	0	1	0	1	1	1	6	-.739	8	8	8	8	1.7	4	3	3	4	4	3.6
151	4	0	1	1	-7.756	0	0	0	0	0	0	0	.75	0	0	.75	1.19973283377288	1	1	0	0	5040	5040	3.70243053644553	1	1	1	1	1	1	1	1	1	1	1	1	12	.554	8	9	9	8.66666666666667	2.182	4	3	3	2	3	3
152	4	0	1	0	15.244	0	0	0	0	0	0	1	0	0	0	0	.00473905363009675	0	0	1440	0	3600	5040	3.70243053644553	1	1	1	0	1	1	1	1	1	1	1	1	11	.169	7	6	6	6.33333333333333	.424	4	4	4	4	4	4
153	4	0	1	0	8.244	0	0	0	0	0	0	1	0	0	0	0	.00473905363009675	0	0	0	0	240	240	2.38021124171161	1	1	0	1	1	1	1	1	1	1	1	1	11	.1	7	7	7	7	.906	4	2	4	4	3	3.4
154	4	0	1	1	2.244	0	0	0	0	1	1	1	1.5	.5	0	2	1.86361826718553	1	3	0	693	0	693	2.84073323461181	1	0	0	0	1	1	1	0	0	1	1	1	7	-.746	6	6	5	5.66666666666667	-.034	4	2	4	4	4	3.6
155	4	0	1	1	-4.756	0	0	0	0	0	0	1	0	0	0	0	.00473905363009675	0	0	0	0	0	0	-999	1	1	0	0	1	1	1	1	1	1	1	1	10	-.122	7	7	7	7	.906	4	3	3	4	4	3.6
156	4	0	1	1	13.244	0	0	0	0	0	0	1	0	0	0	0	.00473905363009675	0	0	0	396	0	396	2.59769518592551	1	0	0	1	0	1	1	1	1	1	1	1	9	-.319	7	7	6	6.66666666666667	.761	4	3	4	4	4	3.8
157	4	0	1	0	11.244	1	0	0	0	0	0	1	0	0	0	0	.00473905363009675	0	0	7200	792	5040	13032	4.11501107130045	1	1	1	1	1	1	1	1	1	1	1	1	12	.554	7	3	6	5.33333333333333	-.584	4	4	4	4	4	4
158	4	0	1	1	-18.756	1	1	0	0	1	1	1	5	0	0	5	2.32833807057439	1	6	2160	297	5040	7497	3.87488751084611	1	1	1	1	1	1	1	1	1	1	1	1	12	.554	3	5	3	3.66666666666667	-1.599	4	3	3	3	4	3.4
159	4	0	1	0	-14.756	1	1	1	0	0	0	0	.708333333	0	0	.71	1.16246207259883	1	1	3360	2079	5040	10479	4.02031984035731	1	1	1	0	0	0	1	0	1	1	1	1	8	-.588	7	6	8	7	.715	4	3	3	4	4	3.6
160	4	0	1	1	2.244	1	0	0	0	1	1	1	6	0	0	6	2.39472661391566	1	7	2880	0	720	3600	3.55630250076729	1	1	0	1	1	1	1	1	1	1	1	1	11	.1	3	3	6	4	-1.836	1	1	3	3	3	2.2
161	4	0	1	1	8.244	1	0	0	0	0	0	1	1.166666667	0	0	1.17	1.50811832542263	1	2	0	495	720	1215	3.08457627793433	1	1	0	0	0	0	1	1	1	1	1	1	8	-.505	3	3	3	3	-2.272	4	3	4	4	4	3.8
162	4	0	1	1	-10.756	1	0	0	0	0	0	0	.465116279	0	0	.465116279	.889919631423013	0	1	0	0	2400	2400	3.38021124171161	1	1	0	1	1	1	0	0	0	1	1	1	8	-.565	7	6	7	6.66666666666667	.57	4	4	4	2	4	3.6
163	4	0	1	0	-1.756	0	0	0	0	0	0	0	3.333333333	.5	.5	4.33	2.26992113468874	1	5	1920	31.9968	720	2671.9968	3.42683593369004	1	1	0	0	0	1	1	0	0	1	1	1	7	-.773	5	7	5	5.66666666666667	-.011	4	3	4	3	4	3.6
164	4	0	1	1	4.244	1	1	1	1	0	0	1	0	0	0	0	.00473905363009675	0	0	0	0	1680	1680	3.22530928172586	1	1	1	1	0	1	1	0	0	1	1	0	8	-.716	0	5	2	2.33333333333333	-2.683	4	2	3	4	4	3.4
165	4	0	1	0	15.244	1	0	0	0	0	0	0	1.346153846	.697674419	0	2.043828265	1.8770013236003	0	3	7200	0	5040	12240	4.08778141780954	-999	-999	-999	-999	-999	-999	-999	-999	-999	-999	-999	-999	-999	.554	5	5	7	5.66666666666667	-.392	4	2	3	4	4	3.4
166	4	0	1	1	16.244	0	0	0	0	0	0	0	3	0	0	3	2.09597816887996	1	4	720	991.98	159.84	1871.82	3.27226408330951	0	0	0	0	0	0	1	0	0	0	1	1	3	-1.465	7	8	6	7	1.097	2	1	2	3	3	2.2
167	4	0	1	1	5.244	1	0	0	0	0	0	0	.583333333	0	0	.58	1.02829912691695	1	1	0	693	3600	4293	3.63276088847944	1	0	1	0	0	1	0	0	0	1	1	0	5	-1.019	8	8	8	8	1.7	4	5	4	4	5	4.4
168	4	0	1	0	.244	1	0	0	0	0	0	0	.886666667	.25	0	1.14	1.4901051541814	1	2	2880	396	3600	6876	3.83733586801501	1	1	1	1	1	1	1	1	1	1	1	1	12	.554	8	7	6	7	1.073	4	4	5	4	5	4.4
169	4	0	1	1	1.244	0	0	0	0	1	1	1	0	0	0	0	.00473905363009675	0	0	0	2300.76	5040	7340.76	3.86574102540921	1	1	1	0	0	0	1	0	0	1	1	1	7	-.766	8	5	8	7	.692	5	4	3	4	5	4.2
170	4	0	1	1	-1.756	1	0	0	0	0	0	1	0	0	0	0	.00473905363009675	0	0	0	396	5040	5436	3.73527944806046	1	1	1	0	1	1	1	1	1	1	1	1	11	.169	5	7	1	4.33333333333333	-.592	5	5	4	3	5	4.4
171	4	0	1	1	4.244	0	0	0	0	1	1	1	0	0	0	0	.00473905363009675	0	0	0	0	0	0	-999	1	1	1	1	0	0	1	1	1	1	1	1	10	-.153	7	3	8	6	-.294	4	2	4	3	4	3.4
172	4	0	1	0	8.244	1	0	0	0	0	0	1	0	0	0	0	.00473905363009675	0	0	7200	2376	2400	11976	4.078311787335	1	1	1	1	1	1	1	1	1	1	1	1	12	.554	2	4	4	3.33333333333333	-2.103	2	2	3	3	3	2.6
173	4	0	1	0	13.244	0	0	0	0	1	0	1	.666666667	0	0	.67	1.12340588573981	1	1	480	263.736	0	743.736	2.87141880370471	1	1	1	1	1	1	1	1	1	1	1	1	12	.554	7	3	5	5	-.729	5	4	4	3	4	4
174	4	0	1	0	6.244	1	0	0	0	1	0	1	0	0	0	0	.00473905363009675	0	0	480	0	0	480	2.68124123737559	1	1	1	0	1	0	0	1	1	1	1	1	9	-.232	4	4	2	3.33333333333333	-1.768	3	2	4	2	4	3
175	4	0	1	0	-18.756	1	1	0	0	1	0	0	9.166666667	6	0	15.17	2.62062009905087	1	16	5040	914.76	0	5954.76	3.77486426241391	1	1	1	1	1	1	0	1	1	1	1	1	11	.305	4	2	4	3.33333333333333	-2.149	2	2	2	3	2	2.2
176	4	0	1	1	17.244	1	0	0	0	0	0	1	0	0	0	0	.00473905363009675	0	0	0	1386	0	1386	3.14176323027579	1	1	1	1	1	1	1	1	1	1	1	1	12	.554	4	4	5	4.33333333333333	-1.332	3	3	3	3	4	3.2
177	4	0	1	0	16.244	1	0	0	0	0	0	1	0	0	0	0	.00473905363009675	0	0	0	693	1680	2373	3.37529773821734	0	1	1	1	1	0	1	0	0	1	1	1	8	-.664	2	2	2	2	-3.066	4	4	3	2	4	3.4
178	4	0	1	1	17.244	1	0	0	0	0	0	0	1	4.5	0	5.5	2.36408574775815	1	6	480	1386	0	1866	3.27091163941048	1	1	1	1	1	1	1	1	1	1	1	1	12	.554	8	8	8	8	1.7	3	2	4	4	3	3.2
179	4	0	1	0	-16.756	0	1	0	1	1	0	0	3.333333333	3.333333333	0	6.67	2.42952217378944	1	7	2880	742.5	1440	5062.5	3.70436503622272	1	1	1	0	0	1	1	1	0	1	1	1	9	-.354	5	7	7	6.33333333333333	.28	3	3	4	2	5	3.4
180	4	0	1	1	17.244	1	1	0	0	1	1	1	0	0	0	0	.00473905363009675	0	0	0	263.736	5040	5303.736	3.72458189839131	1	1	0	1	0	1	1	1	1	1	1	1	10	-.153	5	5	5	5	-.683	4	4	3	3	4	3.6
181	4	0	1	0	4.244	0	0	0	1	1	0	0	2.25	.75	0	3	2.09597816887996	1	4	1440	130.68	360	1930.68	3.28571029773036	1	1	1	1	1	1	1	1	1	1	1	1	12	.554	5	7	8	6.66666666666667	.425	4	2	2	4	3	3
182	4	0	1	0	-.756	0	0	0	0	0	0	1	0	0	0	0	.00473905363009675	0	0	0	0	2160	2160	3.33445375115093	1	1	1	1	1	1	1	1	1	1	1	1	12	.554	7	7	6	6.66666666666667	.761	4	2	3	4	4	3.4
183	4	0	1	0	-13.756	1	0	0	0	0	0	1	2.5	0	0	2.5	1.99639535386807	1	3	1200	30.987	0	1230.987	3.09025346653158	1	1	1	1	1	1	1	1	1	1	1	1	12	.554	8	7	4	6.33333333333333	.783	4	3	4	4	4	3.8
184	4	0	1	0	-10.756	1	0	0	0	0	0	0	3	.25	0	3.25	2.13698285741427	1	4	4800	0	5040	9840	3.99299509843134	1	0	0	0	1	1	1	0	1	1	1	1	8	-.565	3	4	6	4.33333333333333	-1.5	4	3	2	3	4	3.2
185	5	1	0	0	-3.756	0	0	0	0	0	0	1	0	0	0	0	.00473905363009675	0	0	0	148.5	158.4	306.9	2.48699688843182	1	1	1	0	1	1	1	1	1	1	1	1	11	.169	7	7	6	6.66666666666667	.761	4	2	3	4	3	3.2
186	5	1	0	0	-7.756	1	1	1	1	1	0	1	14	0	0	14	2.60716995260771	1	15	480	457.38	2400	3337.38	3.52340565900941	1	1	1	1	1	1	1	1	0	1	1	1	11	.048	3	8	6	5.66666666666667	-.155	4	4	4	4	4	4
187	5	1	0	1	.244	0	0	0	0	0	0	1	0	0	0	0	.00473905363009675	0	0	0	198	480	678	2.83122969386706	1	1	1	1	1	1	1	1	1	1	1	1	12	.554	8	8	7	7.66666666666667	1.555	3	1	3	3	3	2.6
188	5	1	0	0	15.244	1	0	0	0	1	0	1	0	0	0	0	.00473905363009675	0	0	0	297	79.2	376.2	2.57541879121436	0	0	1	0	1	1	1	1	0	1	1	1	8	-.532	7	7	7	7	.906	5	3	4	4	4	4
189	5	1	0	0	7.244	1	1	0	0	1	0	1	0	0	0	0	.00473905363009675	0	0	0	693	0	693	2.84073323461181	1	1	1	0	1	0	1	1	1	1	1	1	10	-.123	8	8	8	8	1.7	5	5	5	5	5	5
190	5	1	0	0	-11.756	0	0	0	1	1	0	1	4	0	0	4	2.23539410989662	1	5	1680	693	840	3213	3.50691072555152	0	0	0	1	1	1	1	1	0	1	1	1	8	-.56	3	8	6	5.66666666666667	-.155	4	4	4	4	4	4
191	5	1	0	0	10.244	0	1	1	1	0	0	1	0	0	0	0	.00473905363009675	0	0	0	2772	0	2772	3.44279322593977	0	0	0	1	1	1	1	0	0	1	1	1	7	-.791	2	5	3	3.33333333333333	-1.912	4	4	4	2	2	3.2
192	5	1	0	0	.244	1	0	0	0	1	0	1	0	0	0	0	.00473905363009675	0	0	0	326.7	0	326.7	2.51414913447544	1	1	1	1	1	1	1	1	1	1	1	1	12	.554	2	5	4	3.66666666666667	-1.767	4	3	3	4	4	3.6
193	5	1	0	0	-15.756	1	1	0	1	0	0	1	0	0	0	0	.00473905363009675	0	0	0	2772	1680	4452	3.64855515566267	1	1	1	1	0	0	0	1	1	1	1	1	9	-.259	3	5	1	3	-1.89	4	4	4	2	4	3.6
194	5	1	0	0	7.244	1	1	1	1	0	0	1	0	0	0	0	.00473905363009675	0	0	0	1386	0	1386	3.14176323027579	0	0	0	0	0	1	1	0	0	1	0	1	4	-1.217	1	1	5	2.33333333333333	-3.279	1	1	1	1	1	1
195	5	1	0	0	3.244	0	0	0	0	0	0	1	2	0	0	2	1.86361826718553	1	3	0	693	240	933	2.9698816437465	1	1	1	1	1	1	1	1	1	1	1	1	12	.554	8	8	7	7.66666666666667	1.555	3	2	4	4	3	3.2
196	5	1	0	0	6.244	1	0	0	0	1	0	0	6	1.346153846	0	7.346153846	2.45897359133653	1	8	2880	693	1680	5253	3.72040740080311	1	1	1	0	1	1	1	1	1	1	1	1	11	.169	5	5	7	5.66666666666667	-.392	2	1	3	3	3	2.4
197	5	1	0	1	-5.756	1	0	0	1	0	0	1	0	0	0	0	.00473905363009675	0	0	0	693	840	1533	3.18554215485438	1	1	1	1	0	1	1	1	1	1	1	1	11	.122	8	9	9	8.66666666666667	2.182	3	3	3	4	4	3.4
198	5	1	0	1	3.244	1	0	0	1	1	1	1	0	0	0	0	.00473905363009675	0	0	0	594	540	1134	3.05461305455689	1	1	1	1	1	1	1	1	1	1	1	1	12	.554	2	2	2	2	-3.066	4	2	4	3	4	3.4
199	5	1	0	1	1.244	1	0	0	0	0	0	0	1	0	0	1	1.39889846379667	1	2	480	1386	4320	6186	3.79140991566716	1	1	1	1	1	1	1	1	1	1	1	1	12	.554	7	7	5	6.33333333333333	.615	4	4	4	4	4	4
200	5	1	0	1	-7.756	1	0	0	1	1	1	1	0	0	0	0	.00473905363009675	0	0	0	396	5040	5436	3.73527944806046	1	1	1	1	1	1	1	1	0	1	1	1	11	.048	6	7	8	7	.738	5	5	5	5	5	5
201	5	1	0	1	-.756	0	0	0	0	0	0	0	.833333333	0	0	.83	1.2693863874424	1	1	0	693	792	1485	3.17172645365323	1	1	1	1	1	1	1	1	1	1	1	1	12	.554	8	8	7	7.66666666666667	1.555	5	5	4	5	5	4.8
202	5	1	0	1	7.244	1	0	0	1	1	1	1	0	0	0	0	.00473905363009675	0	0	0	1039.5	0	1039.5	3.01682449366749	1	1	1	1	1	1	1	1	1	1	0	1	11	.08	5	3	2	3.33333333333333	-1.791	3	4	4	4	2	3.4
203	5	1	0	1	-13.756	0	1	1	0	1	1	1	0	0	0	0	.00473905363009675	0	0	480	0	0	480	2.68124123737559	1	1	1	1	0	1	1	1	1	1	1	1	11	.122	8	5	9	7.33333333333333	.837	3	1	3	3	2	2.4
204	5	1	0	1	-.756	0	1	1	0	0	0	1	0	0	0	0	.00473905363009675	0	0	0	297	240	537	2.72997428569956	0	0	0	0	0	0	1	0	0	1	1	1	4	-1.239	6	5	6	5.66666666666667	-.225	4	4	4	4	4	4
205	5	1	0	1	-5.756	1	0	0	1	0	0	1	3.333333333	0	0	3.33	2.14910433578008	1	4	1920	1386	2880	6186	3.79140991566716	1	0	1	0	0	1	1	1	0	1	1	1	8	-.497	5	5	3	4.33333333333333	-.973	2	2	2	3	2	2.2
206	5	1	0	1	-8.756	1	0	0	1	0	0	1	0	0	0	0	.00473905363009675	0	0	0	261.36	2400	2661.36	3.42510362518597	1	1	1	1	1	1	1	1	1	1	1	1	12	.554	8	7	8	7.66666666666667	1.364	4	4	4	4	4	4
207	5	1	0	1	17.244	1	0	0	0	0	0	1	.833333333	0	0	.83	1.2693863874424	1	1	0	1188	1440	2628	3.41962536088774	1	1	1	1	1	1	1	1	1	1	1	1	12	.554	8	8	8	8	1.7	5	5	4	5	4	4.6
208	5	1	0	1	15.244	0	0	0	0	0	0	1	0	0	0	0	.00473905363009675	0	0	0	457.38	0	457.38	2.66027717015368	1	1	0	0	1	1	1	1	1	1	1	1	10	-.122	5	4	3	4	-1.31	3	1	3	3	2	2.4
209	5	1	0	1	10.244	1	1	1	1	1	1	1	0	0	0	0	.00473905363009675	0	0	0	1386	960	2346	3.37032800777951	1	1	1	1	1	1	0	1	1	1	1	1	11	.305	5	5	5	5	-.683	4	4	4	4	4	4
210	5	1	0	1	3.244	0	1	1	0	0	0	1	0	0	0	0	.00473905363009675	0	0	0	693	840	1533	3.18554215485438	0	0	1	0	0	0	1	1	1	1	1	1	7	-.658	7	7	8	7.33333333333333	1.051	4	3	4	4	4	3.8
211	5	1	0	1	4.244	0	0	0	0	1	1	1	0	0	0	0	.00473905363009675	0	0	0	4158	600	4758	3.67742443770125	1	0	1	0	0	0	1	1	1	1	1	1	8	-.47	7	7	6	6.66666666666667	.761	5	5	5	5	5	5
212	5	1	0	1	-1.756	0	0	0	1	1	1	0	3	0	0	3	2.09597816887996	1	4	0	457.38	480	937.38	2.97191568314803	1	1	0	0	0	1	1	1	0	1	1	0	7	-.763	7	5	7	6.33333333333333	.233	3	2	3	4	3	3
213	5	1	0	0	9.244	1	1	1	1	0	0	1	0	0	0	0	.00473905363009675	0	0	0	2772	0	2772	3.44279322593977	0	0	0	0	0	0	0	0	0	0	0	0	0	-1.996	3	4	5	4	-1.645	3	2	2	4	2	2.6
214	5	1	0	0	13.244	1	0	0	0	0	0	1	0	0	0	0	.00473905363009675	0	0	0	1386	5040	6426	3.8079407212155	1	1	1	1	1	1	1	1	1	1	1	1	12	.554	7	8	6	7	1.097	2	3	3	3	4	3
215	5	1	0	0	-11.756	1	1	0	0	1	0	1	0	0	0	0	.00473905363009675	0	0	0	346.5	1440	1786.5	3.25200302053846	0	0	1	0	1	1	1	1	1	1	1	1	9	-.335	5	1	3	3	-2.318	4	4	3	3	4	3.6
216	5	1	0	0	-11.756	0	1	0	0	1	0	1	2	0	0	2	1.86361826718553	1	3	960	742.5	0	1702.5	3.23108712058482	0	0	1	1	0	0	0	1	1	1	1	1	7	-.606	3	3	2	2.66666666666667	-2.417	3	2	3	4	4	3.2
217	5	1	0	1	1.244	0	0	0	0	1	1	0	2	.581395349	1	3.581395349	2.18444006040962	1	4	960	4158	420	5538	3.74335295140956	1	1	1	1	1	1	1	1	1	1	1	1	12	.554	7	7	3	5.66666666666667	.325	3	3	3	4	4	3.4
218	5	1	0	0	-8.756	1	0	0	1	1	0	0	1.25	.583333333	0	1.83	1.80778620600101	1	2	4320	198	360	4878	3.68824179597771	0	0	0	0	1	1	1	1	1	1	1	1	8	-.509	4	3	7	4.66666666666667	-1.378	4	4	3	4	4	3.8
219	5	1	0	1	12.244	1	1	1	1	1	1	1	0	0	0	0	.00473905363009675	0	0	0	693	3600	4293	3.63276088847944	1	0	1	1	0	0	1	1	1	1	1	1	9	-.317	8	8	8	8	1.7	3	4	3	4	4	3.6
220	5	1	0	1	5.244	0	0	0	0	1	1	1	0	0	0	0	.00473905363009675	0	0	0	4158	254.52	4412.52	3.64468668686499	1	0	1	1	1	1	1	1	1	1	1	1	11	.188	7	7	9	7.66666666666667	1.196	4	4	4	4	4	4
221	5	1	0	0	4.244	0	0	0	0	0	0	1	0	0	0	0	.00473905363009675	0	0	0	1386	840	2226	3.34752515999869	1	1	1	1	1	1	1	1	1	1	1	1	12	.554	5	6	6	5.66666666666667	-.201	4	2	3	4	3	3.2
222	5	1	0	0	9.244	1	0	0	0	1	0	1	0	0	0	0	.00473905363009675	0	0	0	346.5	120	466.5	2.66885164808252	1	1	1	1	1	1	1	1	1	1	1	1	12	.554	9	8	8	8.33333333333333	2.013	4	4	4	4	5	4.2
223	5	1	0	0	-7.756	1	0	1	0	1	0	1	0	0	0	0	.00473905363009675	0	0	0	1386	60	1446	3.16016829295851	1	1	1	1	1	1	1	0	0	0	1	1	9	-.573	3	5	6	4.66666666666667	-1.163	4	2	4	4	4	3.6
224	5	1	0	0	2.244	1	0	0	1	1	0	1	0	0	0	0	.00473905363009675	0	0	0	2970	600	3570	3.55266821611219	0	0	1	1	0	1	0	0	1	0	1	1	6	-.892	3	7	3	4.33333333333333	-.927	4	4	2	2	4	3.2
225	5	1	0	0	3.244	1	1	1	1	1	0	1	0	0	0	0	.00473905363009675	0	0	0	495	240	735	2.86628733908419	1	1	1	0	0	0	1	0	1	1	1	1	8	-.588	3	3	5	3.66666666666667	-1.981	4	3	3	4	4	3.6
226	5	1	0	1	2.244	0	0	0	0	1	1	1	0	0	0	0	.00473905363009675	0	0	0	346.5	840	1186.5	3.07426774255336	0	0	1	1	1	1	1	1	1	1	1	1	10	-.17	6	7	3	5.33333333333333	.012	3	2	4	2	4	3
227	5	1	0	0	-4.756	1	0	0	1	1	0	1	4	0	0	4	2.23539410989662	1	5	1920	1386	2880	6186	3.79140991566716	1	1	1	1	1	1	1	1	1	1	1	1	12	.554	1	5	5	3.66666666666667	-1.934	4	4	2	4	4	3.6
228	5	1	0	0	2.244	1	1	0	1	0	0	1	0	0	0	0	.00473905363009675	0	0	0	346.5	480	826.5	2.91724285790747	1	1	0	0	1	1	1	1	1	1	1	1	10	-.122	6	5	1	4	-.951	2	2	4	3	3	2.8
229	5	1	0	1	-.756	1	0	0	1	0	0	1	0	0	0	0	.00473905363009675	0	0	0	346.5	720	1066.5	3.02796085978545	1	1	1	1	1	1	1	1	1	1	1	1	12	.554	8	7	7	7.33333333333333	1.219	4	3	4	4	3	3.6
230	6	1	0	0	17.244	0	0	0	0	1	0	1	0	0	0	0	.00473905363009675	0	0	0	3465	2520	5985	3.77706415474243	1	0	1	1	1	1	1	1	0	0	1	1	9	-.465	4	9	2	5	-.087	3	4	1	1	4	2.6
231	6	1	0	1	-9.756	0	0	0	0	0	0	0	3.333333333	.666666667	0	4	2.23539410989662	1	5	960	297	240	1497	3.17522180034305	1	1	1	1	1	1	1	1	1	1	1	1	12	.554	7	7	6	6.66666666666667	.761	5	4	4	3	4	4
232	6	1	0	0	-5.756	0	0	0	0	0	0	0	2.5	0	0	2.5	1.99639535386807	1	3	1440	1801.8	2184	5425.8	3.73446378122484	1	0	1	1	1	1	1	1	1	1	1	1	11	.188	8	8	4	6.66666666666667	1.119	5	4	4	4	4	4.2
233	6	1	0	1	-15.756	0	1	0	0	0	0	1	0	0	0	0	.00473905363009675	0	0	720	693	1680	3093	3.49037992000318	0	0	0	0	1	1	1	1	1	1	1	1	8	-.509	5	5	5	5	-.683	4	3	3	4	4	3.6
234	6	1	0	1	-7.756	1	0	0	0	1	1	1	0	0	0	0	.00473905363009675	0	0	0	693	1680	2373	3.37529773821734	1	1	1	1	1	1	1	1	1	1	1	1	12	.554	8	7	8	7.66666666666667	1.364	4	4	5	4	4	4.2
235	6	1	0	1	-10.756	1	0	0	0	0	0	0	1.166666667	.625	0	1.795	1.79544827813744	1	2	960	693	960	2613	3.41713940972733	1	0	0	0	0	0	1	1	1	1	1	1	7	-.636	7	7	5	6.33333333333333	.615	3	1	3	3	2	2.4
236	6	1	0	1	15.244	0	0	0	1	1	1	1	.583333333	0	0	.58	1.02829912691695	1	1	0	4158	5040	9198	3.96369340523802	1	1	1	1	1	1	1	1	1	1	1	1	12	.554	3	3	4	3.33333333333333	-2.126	4	4	5	4	4	4.2
237	6	1	0	1	11.244	0	0	0	0	0	0	1	0	0	0	0	.00473905363009675	0	0	0	99	600	699	2.84447717574568	1	1	1	1	1	1	1	1	0	1	1	1	11	.048	6	7	4	5.66666666666667	.157	4	3	3	4	4	3.6
238	6	1	0	1	12.244	0	1	0	0	0	0	1	0	0	0	0	.00473905363009675	0	0	0	396	240	636	2.80345711564841	0	0	0	0	0	0	0	0	0	1	1	1	3	-1.319	6	7	7	6.66666666666667	.593	4	2	3	4	4	3.4
239	6	1	0	0	-5.756	1	0	0	0	1	0	1	0	0	0	0	.00473905363009675	0	0	0	3564	0	3564	3.55193769536484	1	1	1	1	1	1	1	1	0	1	1	1	11	.048	4	7	6	5.66666666666667	-.178	3	3	4	3	3	3.2
240	6	1	0	0	-5.756	1	0	0	0	1	0	1	0	0	0	0	.00473905363009675	0	0	0	3564	0	3564	3.55193769536484	1	1	1	1	1	1	1	1	1	1	1	1	12	.554	4	8	7	6.33333333333333	.303	3	3	4	3	3	3.2
241	6	1	0	0	7.244	1	1	1	1	1	0	1	0	0	0	0	.00473905363009675	0	0	0	0	0	0	-999	0	0	1	1	1	1	1	0	1	1	1	1	9	-.458	5	5	2	4	-1.119	3	3	3	3	3	3
242	6	1	0	0	-17.756	1	1	0	0	1	0	1	0	0	0	0	.00473905363009675	0	0	0	396	0	396	2.59769518592551	1	0	0	1	0	1	1	1	0	1	1	1	8	-.526	6	8	5	6.33333333333333	.638	4	3	4	4	4	3.8
243	6	1	0	0	-1.756	1	1	1	1	0	0	0	.134615385	0	0	.134615385	.335556541621319	0	1	2880	261.36	1440	4581.36	3.66099441966749	0	0	0	0	0	0	1	0	0	0	0	1	2	-1.627	10	8	5	7.66666666666667	1.89	4	4	3	4	4	3.8
244	6	1	0	0	15.244	0	0	0	0	1	0	0	1.5	0	0	1.5	1.67773034582999	1	2	0	2376	0	2376	3.37584643630916	1	1	1	1	1	1	1	1	1	1	1	1	12	.554	0	10	6	5.33333333333333	-.421	2	3	1	5	5	3.2
245	6	1	0	0	5.244	1	0	0	0	0	0	1	0	0	0	0	.00473905363009675	0	0	0	0	720	720	2.85733249643127	1	1	1	1	0	1	1	1	1	1	1	1	11	.122	6	2	9	5.66666666666667	-.797	4	4	4	4	4	4
246	6	1	0	1	1.244	0	0	0	0	1	1	1	0	0	0	0	.00473905363009675	0	0	0	261.36	0	261.36	2.41723912146738	1	0	0	1	1	0	1	1	0	1	1	1	8	-.529	2	9	5	5.33333333333333	-.277	5	4	4	4	4	4.2
247	6	1	0	1	6.244	0	0	0	0	0	0	0	.697674419	0	0	.697674419	1.15062350072484	0	1	960	693	1200	2853	3.45530177165708	1	1	1	1	1	1	1	1	1	1	1	1	12	.554	7	7	8	7.33333333333333	1.051	4	3	3	4	4	3.6
248	6	1	0	1	-.756	0	0	0	0	0	0	0	.833333333	0	0	.83	1.2693863874424	1	1	480	495	3360	4335	3.63698910181223	1	1	1	1	1	1	0	1	1	1	1	1	11	.305	8	8	8	8	1.7	4	2	4	3	4	3.4
249	6	1	0	0	-2.756	0	0	0	0	0	0	1	0	0	0	0	.00473905363009675	0	0	0	457.38	316.8	774.18	2.8888419476574	1	1	1	1	1	1	1	1	1	1	1	1	12	.554	9	8	6	7.66666666666667	1.722	4	2	4	4	4	3.6
250	6	1	0	0	2.244	0	0	0	0	1	0	1	0	0	0	0	.00473905363009675	0	0	0	1386	2400	3786	3.57818060962778	1	1	1	1	1	1	1	1	1	1	1	1	12	.554	2	4	8	4.66666666666667	-1.522	5	5	3	5	5	4.6
251	6	1	0	0	-18.756	0	1	0	0	1	0	0	1.666666667	0	0	1.67	1.74874370904447	1	2	1440	1980	960	4380	3.6414741105041	0	1	1	0	0	1	1	1	1	1	1	0	8	-.621	5	6	2	4.33333333333333	-.783	5	5	5	5	5	5
252	6	1	0	0	-6.756	0	0	0	0	0	0	0	.387596899	0	0	.387596899	.783599058984194	0	1	0	0	0	0	-999	1	1	1	1	1	1	1	1	1	1	1	1	12	.554	8	7	6	7	1.073	5	5	5	5	5	5
253	6	1	0	1	-18.756	0	1	0	0	0	0	0	1	0	0	1	1.39889846379667	1	2	480	99	5040	5619	3.7496590320949	1	1	1	1	1	1	1	1	1	1	1	1	12	.554	9	7	10	8.66666666666667	1.967	5	3	4	4	4	4
254	6	1	0	1	12.244	0	1	1	0	0	0	0	1	0	0	1	1.39889846379667	1	2	0	1386	554.4	1940.4	3.28789126595403	1	0	0	0	1	1	0	0	0	0	0	0	3	-1.329	8	7	8	7.66666666666667	1.364	4	2	4	3	2	3
255	6	1	0	1	.244	0	0	0	1	0	0	0	1.125	0	0	1.13	1.48398800526224	1	2	0	594	240	834	2.92116605063774	1	0	1	1	1	1	1	1	1	1	1	1	11	.188	8	8	4	6.66666666666667	1.119	4	4	4	4	4	4
256	6	1	0	0	.244	1	0	0	0	0	0	0	1	0	0	1	1.39889846379667	1	2	316.8	1485	1800	3601.8	3.55651959373952	1	1	1	1	1	1	1	1	1	1	1	1	12	.554	9	3	7	6.33333333333333	.187	3	2	4	4	4	3.4
257	6	1	0	1	-15.756	0	0	0	0	0	0	1	0	0	0	0	.00473905363009675	0	0	0	2079	1680	3759	3.57507232571381	1	1	1	1	1	1	1	1	1	1	1	1	12	.554	9	8	6	7.66666666666667	1.722	3	2	4	4	3	3.2
258	6	1	0	1	-10.756	0	0	0	1	0	0	1	0	0	0	0	.00473905363009675	0	0	0	297	360	657	2.81756536955978	1	1	1	1	1	1	1	1	1	1	1	1	12	.554	8	9	8	8.33333333333333	2.036	4	3	4	4	4	3.8
259	6	1	0	0	-8.756	0	1	0	0	0	0	1	0	0	0	0	.00473905363009675	0	0	0	1386	475.2	1861.2	3.26979304386123	1	1	1	1	1	1	1	1	1	1	1	1	12	.554	5	5	5	5	-.683	5	5	5	5	5	5
260	6	1	0	0	-6.756	0	0	0	1	0	0	0	3.666666667	.387596899	0	4.057596899	2.24174489350716	1	5	1920	326.7	79.2	2325.9	3.36659103868917	1	0	1	1	1	1	0	1	1	1	1	1	10	.03	7	7	8	7.33333333333333	1.051	3	2	3	4	4	3.2
261	6	1	0	1	-18.756	1	1	0	0	1	1	1	0	0	0	0	.00473905363009675	0	0	7200	4158	2880	14238	4.15344898860098	1	1	0	1	0	0	1	1	0	1	1	1	8	-.557	5	9	9	7.66666666666667	1.243	1	1	3	3	2	2
262	6	1	0	1	12.244	0	1	0	0	1	1	1	0	0	0	0	.00473905363009675	0	0	0	2772	720	3492	3.54307423503353	1	1	1	0	1	0	1	1	1	1	1	1	10	-.123	7	7	6	6.66666666666667	.761	4	3	4	3	4	3.6
263	6	1	0	1	-14.756	1	0	0	1	0	0	0	4	0	0	4	2.23539410989662	1	5	0	4158	5040	9198	3.96369340523802	1	1	1	1	1	1	1	1	1	1	1	1	12	.554	5	6	6	5.66666666666667	-.201	5	5	5	5	5	5
264	6	1	0	1	-13.756	0	1	0	0	0	0	1	0	0	0	0	.00473905363009675	0	0	0	1386	2160	3546	3.5497387312649	0	0	1	1	0	1	1	1	1	1	1	1	9	-.359	6	10	4	6.66666666666667	1.165	4	2	2	3	3	2.8
265	6	1	0	1	1.244	0	1	1	0	0	0	0	1	1	0	2	1.86361826718553	1	3	0	1386	1680	3066	3.48657215051836	1	0	1	1	1	1	1	1	1	1	1	1	11	.188	8	9	4	7	1.455	5	4	5	4	4	4.4
266	6	1	0	0	10.244	0	0	0	0	0	0	1	0	0	0	0	.00473905363009675	0	0	0	3564	240	3804	3.58024050826538	1	1	1	0	1	1	1	1	0	1	1	1	10	-.158	7	7	5	6.33333333333333	.615	5	5	5	5	5	5
267	6	1	0	1	-14.756	0	1	0	0	0	0	1	0	0	0	0	.00473905363009675	0	0	0	1386	480	1866	3.27091163941048	0	0	0	1	1	1	1	1	1	1	1	1	9	-.367	5	10	4	6.33333333333333	.853	3	5	3	3	3	3.4
268	6	1	0	0	-15.756	0	1	0	0	0	0	1	0	0	0	0	.00473905363009675	0	0	0	2079	0	2079	3.31785448933147	1	0	1	0	1	1	1	1	1	1	1	1	10	-.063	9	9	1	6.33333333333333	1.332	3	2	4	3	2	2.8
269	6	1	0	0	10.244	0	0	0	1	0	0	1	0	0	0	0	.00473905363009675	0	0	0	1386	720	2106	3.32345836684947	1	0	1	1	0	1	0	0	0	1	1	1	7	-.687	1	0	1	.666666666666667	-4.196	1	4	4	4	4	3.4
270	6	1	0	1	-8.756	1	0	0	0	0	0	1	0	0	0	0	.00473905363009675	0	0	0	2079	2880	4959	3.69539410829111	0	1	0	1	1	1	1	1	1	1	1	1	10	-.217	9	8	3	6.66666666666667	1.287	4	2	4	4	3	3.4
271	6	1	0	1	16.244	0	1	0	0	0	0	1	0	0	0	0	.00473905363009675	0	0	0	1188	3600	4788	3.68015414173437	1	1	1	1	1	1	1	1	1	1	1	1	12	.554	8	9	10	9	2.327	5	5	5	5	5	5
272	6	1	0	0	-2.756	0	0	0	0	0	0	1	0	0	0	0	.00473905363009675	0	0	0	970.2	360	1330.2	3.12391694349813	1	1	1	1	1	1	1	1	1	1	1	1	12	.554	8	9	7	8	1.891	4	4	4	4	5	4.2
273	6	1	0	1	-11.756	0	0	0	0	0	0	1	0	0	0	0	.00473905363009675	0	0	5040	1386	2400	8826	3.94576392311117	1	0	1	1	1	1	1	1	1	1	1	1	11	.188	2	5	4	3.66666666666667	-1.767	3	3	2	4	4	3.2
274	6	1	0	0	-14.756	0	0	0	1	1	0	1	0	0	0	0	.00473905363009675	0	0	81.6	392.04	285.6	759.24	2.88037908050677	1	1	1	1	1	1	1	1	1	1	1	1	12	.554	3	4	7	4.66666666666667	-1.354	5	3	4	4	4	4
275	6	1	0	1	2.244	0	0	0	0	1	1	0	2.25	0	0	2.25	1.93511362155305	1	3	1920	2772	360	5052	3.70346334188329	1	1	1	1	1	1	1	1	1	1	0	1	11	.08	1	0	8	3	-3.179	5	5	4	5	4	4.6
276	6	1	0	1	15.244	1	0	0	1	1	1	1	0	0	0	0	.00473905363009675	0	0	0	792	0	792	2.89872518158949	0	1	0	0	0	0	1	0	0	1	1	1	5	-1.099	3	3	3	3	-2.272	3	3	3	4	3	3.2
277	6	1	0	1	15.244	0	0	0	0	0	0	1	0	0	0	0	.00473905363009675	0	0	0	1386	2160	3546	3.5497387312649	1	1	0	1	0	0	0	1	0	1	1	1	7	-.635	7	3	2	4	-1.165	3	1	4	4	3	3
278	7	1	0	1	.244	0	1	0	1	1	1	1	0	0	0	0	.00473905363009675	0	0	0	2772	5040	7812	3.89276223461582	1	1	0	1	0	0	1	0	0	1	1	1	7	-.793	6	6	6	6	.111	4	4	4	4	4	4
279	7	1	0	1	-4.756	0	0	0	0	1	1	0	1.348837209	1.348837209	0	2.697674419	2.03898423080912	1	3	0	2772	5040	7812	3.89276223461582	0	1	0	0	1	1	0	1	1	1	1	1	8	-.459	2	3	0	1.66666666666667	-3.02	3	2	2	4	3	2.8
280	7	1	0	1	-18.756	0	1	0	0	1	1	1	0	0	0	0	.00473905363009675	0	0	0	2772	5040	7812	3.89276223461582	1	1	0	1	0	0	1	1	0	1	1	1	8	-.557	6	6	5	5.66666666666667	-.034	4	3	3	4	4	3.6
281	7	1	0	1	-12.756	0	1	0	0	1	1	1	0	0	0	0	.00473905363009675	0	0	0	196.02	240	436.02	2.6395064105769	1	1	1	1	1	1	1	1	1	1	1	1	12	.554	8	7	8	7.66666666666667	1.364	3	2	3	3	3	2.8
282	7	1	0	0	8.244	0	1	1	1	0	0	1	0	0	0	0	.00473905363009675	0	0	0	1386	5040	6426	3.8079407212155	1	1	1	1	1	1	1	1	1	1	1	1	12	.554	5	5	8	6	-.247	4	4	4	4	5	4.2
283	7	1	0	0	11.244	0	0	0	0	0	0	0	1	0	0	1	1.39889846379667	1	2	960	0	0	960	2.98227123303957	1	1	1	1	1	1	1	1	1	1	1	1	12	.554	8	8	8	8	1.7	5	5	5	5	5	5
284	7	1	0	1	10.244	0	0	0	0	1	1	1	0	0	0	0	.00473905363009675	0	0	0	2772	5040	7812	3.89276223461582	1	1	1	1	1	1	1	1	1	1	1	1	12	.554	10	5	6	7	1.027	4	2	4	4	4	3.6
285	7	1	0	1	-17.756	1	1	0	0	0	0	1	0	0	0	0	.00473905363009675	0	0	0	396	480	876	2.94250410616808	1	1	1	1	1	1	1	1	1	1	1	1	12	.554	6	3	3	4	-1.333	4	3	5	4	4	4
286	7	1	0	1	-18.756	1	1	0	0	0	0	0	2.25	1.125	.75	4.13	2.24952594017511	1	5	3840	1386	1440	6666	3.82386530932451	1	1	1	1	1	1	1	1	1	1	1	1	12	.554	5	6	7	6	-.056	5	4	4	4	4	4.2
287	7	1	0	1	10.244	1	1	1	1	1	1	1	0	0	0	0	.00473905363009675	0	0	0	198	720	918	2.96284268120124	1	1	1	0	0	0	1	0	0	1	1	1	7	-.766	5	5	5	5	-.683	4	2	3	3	4	3.2
288	7	1	0	1	17.244	0	0	0	0	0	0	1	0	0	0	0	.00473905363009675	0	0	0	1584	2160	3744	3.57333584006607	1	1	1	1	1	1	1	1	1	1	1	1	12	.554	7	8	6	7	1.097	4	5	5	5	5	4.8
289	7	1	0	1	-3.756	1	0	0	0	0	0	0	1.125	.75	0	1.88	1.82489161690313	1	2	0	4158	5040	9198	3.96369340523802	1	1	0	1	1	1	1	1	1	1	1	1	11	.1	3	4	5	4	-1.645	4	4	4	5	4	4.2
290	7	1	0	0	-4.756	0	0	0	0	0	0	1	0	0	0	0	.00473905363009675	0	0	0	594	720	1314	3.11859536522376	1	0	1	1	1	1	1	1	0	1	1	1	10	-.148	7	7	2	5.33333333333333	.179	4	4	4	4	4	4
291	7	1	0	1	10.244	0	1	1	0	0	0	1	0	0	0	0	.00473905363009675	0	0	0	247.5	1800	2047.5	3.31122391043246	1	1	0	0	0	1	1	0	0	0	1	1	6	-.982	5	6	7	6	-.056	5	5	4	5	4	4.6
292	7	1	0	0	11.244	0	0	0	0	0	0	0	1.346153846	0	0	1.346153846	1.60459411439906	0	2	0	1386	5040	6426	3.8079407212155	1	0	1	1	1	1	1	1	1	1	1	1	11	.188	8	8	7	7.66666666666667	1.555	4	4	4	4	4	4
293	7	1	0	0	-5.756	1	0	0	0	0	0	1	.833333333	0	0	.83	1.2693863874424	1	1	2880	693	3600	7173	3.85570083083544	1	1	1	1	1	1	1	1	1	1	1	1	12	.554	8	5	3	5.33333333333333	-.035	3	3	4	4	4	3.6
294	7	1	0	1	11.244	1	1	0	0	0	0	1	0	0	0	0	.00473905363009675	0	0	0	1386	5040	6426	3.8079407212155	0	0	1	1	1	1	1	0	1	1	1	1	9	-.458	5	5	3	4.33333333333333	-.973	4	3	4	4	4	3.8
295	7	1	0	0	-1.756	0	0	0	1	0	0	0	.666666667	1	1.961538462	3.631538462	2.19102922987226	1	4	480	1621.62	3600	5701.62	3.75599826919889	1	0	1	1	0	0	1	0	0	1	1	1	7	-.762	10	5	0	5	.155	4	4	4	4	4	4
296	7	1	0	0	-8.756	1	0	0	0	0	0	1	0	0	0	0	.00473905363009675	0	0	0	1386	5040	6426	3.8079407212155	1	1	0	1	1	1	0	1	1	1	1	1	10	-.038	10	6	10	8.66666666666667	1.944	4	4	4	4	4	4
297	7	1	0	0	12.244	1	0	0	0	0	0	1	7.791666667	0	0	7.79	2.47584299110396	1	8	3120	2970	4320	10410	4.01745072951054	1	1	1	1	1	1	1	1	1	1	1	1	12	.554	7	8	7	7.33333333333333	1.242	5	4	5	4	4	4.4
298	7	1	0	1	-4.756	0	0	0	0	0	0	0	.833333333	0	0	.83	1.2693863874424	1	1	0	693	1440	2133	3.32899085544943	1	1	1	1	1	1	1	1	1	1	1	0	11	-.114	8	8	7	7.66666666666667	1.555	5	5	5	4	5	4.8
299	7	1	0	0	-1.756	1	0	0	0	1	0	1	0	0	0	0	.00473905363009675	0	0	0	148.5	3600	3748.5	3.57385751518213	1	1	0	0	0	0	1	0	0	1	1	1	6	-.924	5	7	8	6.66666666666667	.425	5	5	5	5	4	4.8
300	7	1	0	1	5.244	1	0	0	0	1	1	0	1.25	.5	0	1.75	1.77912375747847	1	2	0	1386	5040	6426	3.8079407212155	1	1	1	1	1	1	1	1	1	1	1	1	12	.554	6	6	8	6.66666666666667	.402	5	5	4	5	4	4.6
301	7	1	0	1	-7.756	1	0	0	0	0	0	0	.348837209	.174418605	0	.523255814	.962558495785166	0	1	0	1386	5040	6426	3.8079407212155	1	1	1	1	1	0	1	1	1	1	1	1	11	.096	2	5	0	2.33333333333333	-2.348	4	2	3	4	4	3.4
302	7	1	0	0	-7.756	0	0	1	1	1	0	1	0	0	0	0	.00473905363009675	0	0	0	4158	0	4158	3.61888448499545	1	1	1	1	1	1	1	1	1	1	1	1	12	.554	7	7	7	7	.906	2	2	3	2	4	2.6
303	7	1	0	0	-8.756	1	0	0	0	0	0	1	0	0	0	0	.00473905363009675	0	0	10080	2772	3360	16212	4.20983659506966	1	0	1	1	1	1	1	1	1	1	1	1	11	.188	7	5	2	4.66666666666667	-.493	4	4	4	5	5	4.4
304	7	1	0	1	-12.756	1	0	0	0	0	0	0	2	0	0	2	1.86361826718553	1	3	0	4158	5040	9198	3.96369340523802	1	1	1	1	1	1	1	1	1	1	1	1	12	.554	4	4	3	3.66666666666667	-1.622	4	2	3	2	2	2.6
305	7	1	0	1	13.244	1	0	0	1	0	0	1	0	0	0	0	.00473905363009675	0	0	0	201.96	0	201.96	2.30526536202345	0	0	0	0	0	0	1	1	0	0	0	0	2	-1.464	5	5	7	5.66666666666667	-.392	3	1	3	1	3	2.2
306	7	1	0	1	-20.756	1	1	0	0	1	1	1	0	0	0	0	.00473905363009675	0	0	0	396	5040	5436	3.73527944806046	1	0	0	1	1	0	1	1	1	1	1	1	9	-.326	7	2	6	5	-.92	2	5	1	1	2	2.2
307	7	1	0	1	13.244	0	0	0	0	0	0	1	0	0	0	0	.00473905363009675	0	0	0	1386	240	1626	3.21112054125805	1	1	1	1	1	1	1	1	1	1	1	1	12	.554	8	8	6	7.33333333333333	1.41	4	3	4	4	4	3.8
308	7	1	0	1	-7.756	0	1	1	0	0	0	0	4	.348837209	.25	4.598837209	2.29504038993085	1	5	2160	1782	720	4662	3.66857226918456	1	1	1	1	1	0	1	1	1	1	1	1	11	.096	5	6	7	6	-.056	4	3	3	5	4	3.8
309	7	1	0	1	9.244	1	1	1	1	1	1	0	1.5	0	0	1.5	1.67773034582999	1	2	2160	2772	5040	9972	3.99878226983174	1	0	1	1	1	1	1	1	1	1	1	1	11	.188	9	8	9	8.66666666666667	2.158	4	2	3	3	4	3.2
310	7	1	0	0	-6.756	0	1	1	1	1	0	1	2.5	0	0	2.5	1.99639535386807	1	3	960	99	1680	2739	3.43759203225396	1	0	1	0	0	1	1	1	1	1	1	1	9	-.283	8	7	8	7.66666666666667	1.364	3	3	4	3	3	3.2
311	7	1	0	1	16.244	1	0	0	0	0	0	1	0	0	0	0	.00473905363009675	0	0	7200	396	3360	10956	4.03965202358192	1	0	1	1	1	1	1	1	1	1	1	1	11	.188	7	7	6	6.66666666666667	.761	5	4	4	4	5	4.4
312	7	1	0	1	13.244	0	0	0	0	0	0	1	0	0	0	0	.00473905363009675	0	0	0	235.62	3360	3595.62	3.55577378744844	0	0	1	1	0	1	1	0	1	1	1	1	8	-.612	5	2	4	3.66666666666667	-1.837	4	1	3	2	4	2.8
313	7	1	0	0	13.244	0	0	0	0	0	0	1	0	0	0	0	.00473905363009675	0	0	81.6	1386	5040	6507.6	3.81342085048308	0	0	1	1	1	1	1	0	1	1	1	1	9	-.458	7	8	9	8	1.532	5	2	4	4	4	3.8
314	7	1	0	1	-6.756	0	0	0	0	0	0	1	1	0	0	1	1.39889846379667	1	2	480	495	60	1035	3.01494034979294	1	1	1	1	1	1	1	1	1	1	1	1	12	.554	8	7	7	7.33333333333333	1.219	4	3	4	4	4	3.8
315	7	1	0	0	-16.756	0	1	0	0	0	0	1	0	0	0	0	.00473905363009675	0	0	0	1386	1680	3066	3.48657215051836	1	1	1	1	1	1	1	1	1	1	1	1	12	.554	9	9	9	9	2.494	4	3	4	4	3	3.6
316	7	1	0	1	13.244	0	0	0	0	0	0	1	0	0	0	0	.00473905363009675	0	0	2520	1386	5040	8946	3.95162889383664	1	1	1	1	1	1	1	1	1	1	0	1	11	.08	6	8	8	7.33333333333333	1.074	4	3	4	4	4	3.8
317	7	1	0	0	-15.756	1	1	0	1	1	0	0	1.333333333	3	0	4.33	2.26992113468874	1	5	2160	693	3360	6213	3.79330135361311	1	1	1	0	0	1	1	0	1	1	1	1	9	-.425	1	1	1	1	-3.86	2	2	2	4	3	2.6
318	7	1	0	0	-18.756	0	1	0	0	1	0	0	2	0	0	2	1.86361826718553	1	3	1440	4158	840	6438	3.80875097234959	1	1	0	1	1	1	1	1	0	1	1	1	10	-.199	7	7	5	6.33333333333333	.615	5	4	5	4	4	4.4
319	7	1	0	0	-8.756	1	0	0	0	0	0	1	0	0	0	0	.00473905363009675	0	0	0	79.2	3600	3679.2	3.56575339656598	1	1	0	1	1	1	1	0	0	1	1	1	9	-.485	3	3	4	3.33333333333333	-2.126	5	4	3	4	4	4
320	7	1	0	1	14.244	0	1	0	0	0	0	1	0	0	0	0	.00473905363009675	0	0	0	1386	5040	6426	3.8079407212155	1	1	1	1	1	1	1	1	1	1	1	1	12	.554	7	5	3	5	-.348	4	4	4	4	4	4
321	7	1	0	1	-.756	1	0	0	0	1	1	1	0	0	0	0	.00473905363009675	0	0	0	914.76	5040	5954.76	3.77486426241391	1	1	1	1	1	1	0	1	1	1	1	1	11	.305	8	10	10	9.33333333333333	2.663	4	4	4	4	4	4
322	7	1	0	0	-10.756	1	1	1	1	1	0	1	0	0	0	0	.00473905363009675	0	0	0	1386	5040	6426	3.8079407212155	1	0	1	1	0	0	1	1	1	1	1	1	9	-.317	5	5	5	5	-.683	3	3	3	3	3	3
323	7	1	0	1	-16.756	1	0	0	1	1	1	1	0	0	0	0	.00473905363009675	0	0	0	2772	5040	7812	3.89276223461582	1	0	1	1	1	1	1	1	1	1	0	1	10	-.124	4	5	9	6	-.415	4	4	4	3	3	3.6
324	8	1	0	1	-9.756	1	1	0	1	0	0	1	0	0	0	0	.00473905363009675	0	0	0	0	0	0	-999	0	0	0	1	1	1	0	0	0	0	1	1	5	-1.061	5	7	8	6.66666666666667	.425	3	2	2	3	3	2.6
325	8	1	0	1	-10.756	1	0	0	1	0	0	1	4	0	0	4	2.23539410989662	1	5	0	4158	0	4158	3.61888448499545	0	0	0	0	1	0	1	0	0	0	1	1	4	-1.271	7	7	8	7.33333333333333	1.051	5	4	4	5	4	4.4
326	8	1	0	1	3.244	1	0	0	1	1	1	1	0	0	0	0	.00473905363009675	0	0	480	2376	2880	5736	3.75860914265974	1	0	1	0	0	0	1	1	1	1	1	1	8	-.47	5	6	5	5.33333333333333	-.347	3	4	2	2	4	3
327	8	1	0	1	-14.756	1	0	0	1	0	0	0	2.5	0	0	2.5	1.99639535386807	1	3	3360	346.5	0	3706.5	3.5689640045	1	1	1	1	0	0	1	1	0	0	1	1	8	-.637	8	5	2	5	-.18	3	4	3	4	-999	3.5
328	8	1	0	1	3.244	1	0	0	1	1	1	1	0	0	0	0	.00473905363009675	0	0	7200	0	0	7200	3.85733249643127	0	0	0	0	0	0	1	0	0	1	1	1	4	-1.239	5	3	5	4.33333333333333	-1.355	1	1	2	3	2	1.8
329	8	1	0	1	10.244	0	0	0	0	0	0	1	.916666667	0	0	.92	1.34080848837307	1	1	0	346.5	240	586.5	2.76826801645155	1	1	1	1	1	1	1	1	1	1	1	1	12	.554	5	5	3	4.33333333333333	-.973	4	4	3	4	4	3.8
330	8	1	0	0	-13.756	0	0	0	0	0	0	0	2.387596899	0	0	2.387596899	1.96996147156772	1	3	480	198	0	678	2.83122969386706	1	1	1	0	1	1	1	1	1	1	1	1	11	.169	7	6	5	6	.279	3	3	4	4	5	3.8
331	8	1	0	0	8.244	0	0	0	1	0	0	0	2	0	0	2	1.86361826718553	1	3	1920	693	480	3093	3.49037992000318	1	1	1	1	1	1	1	1	1	1	1	1	12	.554	9	9	5	7.66666666666667	1.913	5	5	5	5	5	5
332	8	1	0	0	12.244	1	0	0	1	1	0	1	2	0	0	2	1.86361826718553	1	3	960	396	0	1356	3.1322596895	1	0	0	0	1	1	1	1	1	1	1	1	9	-.292	7	7	6	6.66666666666667	.761	4	3	4	4	4	3.8
333	8	1	0	0	-3.756	1	0	0	1	1	0	1	0	0	0	0	.00473905363009675	0	0	0	0	0	0	-999	0	0	0	0	0	0	1	0	0	1	1	1	4	-1.239	10	10	10	10	3.289	4	4	4	2	4	3.6
334	8	1	0	1	-3.756	0	0	0	1	1	1	1	0	0	0	0	.00473905363009675	0	0	0	99	2160	2259	3.35391623092036	1	1	1	1	0	0	1	1	1	1	0	1	9	-.363	5	5	10	6.66666666666667	.043	5	4	3	4	5	4.2
335	8	1	0	1	1.244	0	0	0	1	1	1	1	.916666667	0	0	.92	1.34080848837307	1	1	240	594	2400	3234	3.50974001557038	1	1	1	1	1	0	1	1	0	1	0	1	9	-.396	0	5	5	3.33333333333333	-2.247	4	4	2	2	4	3.2
336	8	1	0	0	9.244	1	0	0	1	1	0	1	2.75	0	0	2.75	2.04950618854108	1	3	1200	2970	5040	9210	3.96425963019685	1	1	1	1	1	1	1	1	1	1	1	1	12	.554	8	9	9	8.66666666666667	2.182	3	2	4	3	4	3.2
337	8	1	0	1	15.244	1	0	0	1	1	1	1	0	0	0	0	.00473905363009675	0	0	0	1039.5	0	1039.5	3.01682449366749	1	1	1	1	1	1	1	1	1	1	1	1	12	.554	6	6	0	4	-.76	1	2	2	2	2	1.8
338	8	1	0	1	-13.756	1	0	0	1	1	1	1	0	0	0	0	.00473905363009675	0	0	0	0	1440	1440	3.15836249209525	1	1	1	1	1	1	1	1	1	1	1	1	12	.554	5	7	9	7	.571	3	4	2	3	4	3.2
339	8	1	0	0	-4.756	0	0	0	1	1	0	1	0	0	0	0	.00473905363009675	0	0	0	-999	0	-999	-999	1	1	1	0	1	1	1	1	1	1	1	1	11	.169	8	8	9	8.33333333333333	1.845	4	4	3	4	4	3.8
340	8	1	0	1	-.756	0	0	0	1	1	1	1	0	0	0	0	.00473905363009675	0	0	720	2376	600	3696	3.56773196254807	1	1	1	1	0	1	0	0	0	1	1	1	8	-.559	7	7	9	7.66666666666667	1.196	4	1	5	4	5	3.8
341	8	1	0	0	3.244	1	0	0	1	1	0	0	1.833333333	.348837209	0	2.178837209	1.91590731952819	1	3	1440	2772	840	5052	3.70346334188329	1	1	1	1	1	1	0	1	1	1	1	1	11	.305	7	10	7	8	1.914	2	1	2	2	3	2
342	8	1	0	0	14.244	1	1	1	1	0	0	0	.930232558	.174418605	0	1	1.39889846379667	0	2	0	2970	1200	4170	3.62013605497376	1	1	1	1	1	1	1	1	1	1	1	1	12	.554	2	3	7	4	-2.003	4	1	2	2	3	2.4
343	8	1	0	1	-4.756	1	0	0	1	1	1	1	.03875969	0	0	0	.00473905363009675	0	0	-999	-999	-999	-999	-999	0	1	1	0	1	0	0	1	0	1	1	1	7	-.636	4	6	5	5	-.66	3	1	3	2	4	2.6
344	8	1	0	0	5.244	0	0	0	0	0	0	0	1.25	1.25	0	2.5	1.99639535386807	1	3	720	79.19802	0	0	1.8987251816	0	0	1	1	1	1	1	1	1	1	1	1	10	-.17	7	7	5	6.33333333333333	.615	4	3	4	4	4	3.8
345	8	1	0	1	-1.756	1	1	0	1	0	0	1	3	0	0	3	2.09597816887996	1	4	1440	-999	-999	-999	-999	0	1	1	1	1	1	0	1	1	1	1	1	10	-.105	6	6	5	5.66666666666667	-.034	1	1	3	4	3	2.4
346	8	1	0	1	3.244	0	0	0	0	0	0	0	2	.625	0	2.625	2.02386647525066	1	3	0	4158	1200	5358	3.7290027093	1	1	1	1	1	1	1	1	1	1	1	1	12	.554	9	9	8	8.66666666666667	2.349	4	4	4	4	4	4
347	8	1	0	0	14.244	0	0	0	0	0	0	1	0	0	0	0	.00473905363009675	0	0	0	0	0	0	-999	0	0	1	1	1	1	1	0	1	1	1	1	9	-.458	4	6	6	5.33333333333333	-.514	5	4	4	4	4	4.2
348	8	1	0	1	1.244	0	0	0	0	1	1	1	0	0	0	0	.00473905363009675	0	0	-999	-999	-999	-999	-999	1	1	1	1	1	1	1	1	1	1	1	1	12	.554	6	7	7	6.66666666666667	.593	4	4	3	4	4	3.8
349	8	1	0	1	-6.756	0	0	0	0	0	0	1	3	0	0	3	2.09597816887996	1	4	4320	99	480	4899	3.69010743945633	1	0	1	1	1	1	1	1	1	1	1	1	11	.188	3	3	3	3	-2.272	5	5	5	5	5	5
350	8	1	0	1	-3.756	0	0	0	0	0	0	1	1.5	0	0	1.5	1.67773034582999	1	2	6720	4158	5040	15918	4.20188850036597	0	0	1	1	1	1	1	1	1	1	1	1	10	-.17	9	9	10	9.33333333333333	2.64	5	4	4	5	5	4.6
351	8	1	0	1	-7.756	0	0	0	0	0	0	1	2	.174418605	0	2.174418605	1.91468637754457	1	3	480	99	0	579	2.76267856372744	1	0	1	1	0	1	1	0	0	1	1	1	8	-.609	7	6	5	6	.279	4	3	4	4	4	3.8
352	8	1	0	0	6.244	1	0	0	0	0	0	1	0	0	0	0	.00473905363009675	0	0	0	297	0	297	2.47275644931721	0	0	1	1	1	1	0	0	1	1	1	1	8	-.537	7	7	5	6.33333333333333	.615	4	1	3	3	4	3
353	8	1	0	1	1.244	0	1	0	0	0	0	0	1.5	0	0	1.5	1.67773034582999	1	2	633.6	457.38	0	1090.98	3.03781678911332	1	1	1	1	1	1	1	1	1	1	1	1	12	.554	7	7	9	7.66666666666667	1.196	3	1	5	4	2	3
354	8	1	0	1	-2.756	0	0	1	1	0	0	0	1.25	3	0	4.25	2.26194952723313	1	5	720	742.5	0	1462.5	3.16509587475422	1	1	1	1	1	1	1	1	1	1	1	1	12	.554	8	8	7	7.66666666666667	1.555	4	2	4	3	4	3.4
355	8	1	0	0	5.244	0	1	1	0	0	0	0	1.5	1.333333333	0	2.83	2.0650372942418	1	3	480	297	720	1497	3.17522180034305	1	1	1	1	1	1	1	1	1	1	1	1	12	.554	8	8	5	7	1.264	3	2	4	3	3	3
356	8	1	0	1	13.244	0	0	0	0	1	1	0	1.333333333	0	0	1.33	1.59635451759709	1	2	1920	0	960	2880	3.4593924878	1	1	0	1	1	1	1	0	1	1	1	1	10	-.285	7	7	7	7	.906	5	4	4	4	4	4.2
357	8	1	0	0	14.244	0	0	0	0	0	0	1	0	0	0	0	.00473905363009675	0	0	0	2772	840	3612	3.55774774164147	1	0	1	1	1	1	1	1	1	1	1	1	11	.188	8	8	7	7.66666666666667	1.555	4	3	4	5	4	4
358	8	1	0	0	-3.756	1	0	0	0	0	0	0	1	0	0	1	1.39889846379667	1	2	0	0	840	840	2.92427928606188	1	1	1	1	1	0	1	1	1	1	1	1	11	.096	5	5	5	5	-.683	4	4	4	4	4	4
359	8	1	0	1	-1.756	0	1	1	0	1	1	0	.697674419	1.346153846	0	2.043828265	1.8770013236003	0	3	1440	693	1440	3573	3.55303301620244	1	1	1	1	1	1	1	1	1	1	1	1	12	.554	6	7	6	6.33333333333333	.448	3	3	3	3	3	3
360	8	1	0	1	-6.756	0	0	0	1	0	0	1	0	0	0	0	.00473905363009675	0	0	960	247.5	396	1603.5	3.20506896426446	1	1	1	1	1	1	1	1	1	1	1	1	12	.554	9	8	4	7	1.432	4	3	4	4	4	3.8
361	8	1	0	1	-1.756	0	0	0	0	1	1	1	.5	0	0	.5	.934178660407816	1	1	0	1732.5	0	1732.5	3.23867324328384	1	0	0	1	1	1	1	1	1	1	1	1	10	-.111	5	7	2	4.66666666666667	-.446	3	2	2	5	3	3
362	8	1	0	0	4.244	0	1	0	0	0	0	1	1.5	0	0	1.5	1.67773034582999	1	2	0	0	0	0	-999	1	0	1	1	1	1	1	1	1	1	1	1	11	.188	9	7	5	7	1.241	3	3	4	4	3	3.4
363	8	1	0	1	13.244	1	1	1	0	0	0	0	1.5	0	0	1.5	1.67773034582999	1	2	0	1386	960	2346	3.37032800777951	1	1	1	0	1	1	1	1	1	1	1	1	11	.169	4	6	5	5	-.66	2	3	3	2	4	2.8
364	8	1	0	0	-8.756	0	0	0	1	1	0	0	1	0	0	1	1.39889846379667	1	2	7200	990	240	8430	3.92582757462474	1	1	1	0	1	1	1	1	1	1	1	1	11	.169	7	6	4	5.66666666666667	.134	3	3	4	4	4	3.6
365	8	1	0	0	-4.756	0	0	0	0	0	0	1	.930232558	0	0	.930232558	1.34850715971033	0	1	480	1188	600	2268	3.35564305022087	1	0	1	0	1	1	1	1	1	1	1	1	10	-.063	6	8	9	7.66666666666667	1.22	4	4	4	2	5	3.8
366	8	1	0	1	7.244	0	0	0	0	0	0	0	6	0	0	6	2.39472661391566	1	7	0	792	240	1032	3.01367969729119	1	1	1	1	1	1	1	1	1	1	1	1	12	.554	6	2	6	4.66666666666667	-1.233	4	4	4	4	5	4.2
367	8	1	0	0	12.244	0	0	0	1	1	0	1	1.5	0	0	1.5	1.67773034582999	1	2	0	693	0	0	2.8407332346	1	1	1	0	0	1	1	1	1	1	1	1	10	-.108	5	5	5	5	-.683	5	4	5	2	3	3.8
368	8	1	0	1	4.244	1	0	0	1	1	1	1	0	0	0	0	.00473905363009675	0	0	0	396	0	396	2.59769518592551	1	1	1	1	1	0	1	0	1	0	0	1	8	-.687	5	5	5	5	-.683	5	4	3	4	1	3.4
369	9	0	1	1	16.244	0	0	0	0	0	0	0	1.375	.5	0	1.88	1.82489161690313	1	2	0	396	1200	1596	3.20303288701471	1	1	0	1	0	0	1	0	1	1	1	1	8	-.615	8	9	9	8.66666666666667	2.182	5	4	4	4	5	4.4
370	9	0	1	0	-7.756	0	0	0	1	0	0	0	.930232558	0	0	.930232558	1.34850715971033	0	1	720	4158	5040	9918	3.99642410395509	1	1	1	1	1	1	1	1	1	1	1	1	12	.554	6	5	2	4.33333333333333	-.806	4	3	4	4	4	3.8
371	9	0	1	1	-19.756	1	1	0	1	1	1	0	10	1.666666667	0	11.67	2.57298535459994	1	12	2880	693	480	4053	3.60777660374169	1	1	0	1	1	1	1	1	1	1	1	1	11	.1	5	5	5	5	-.683	1	2	1	2	4	2
372	9	0	1	1	-10.756	0	0	0	0	0	0	1	1.375	0	0	1.38	1.62149534441151	1	2	0	1386	0	1386	3.14176323027579	1	1	1	1	0	1	1	1	1	1	1	1	11	.122	7	7	5	6.33333333333333	.615	5	5	3	4	4	4.2
373	9	0	1	0	4.244	0	0	0	0	0	0	0	.23255814	.134615385	0	.367173525	.753580975569425	0	1	0	4158	0	4158	3.61888448499545	1	1	1	1	1	1	1	1	1	1	1	1	12	.554	7	9	9	8.33333333333333	1.869	4	3	4	3	4	3.6
374	9	0	1	1	.244	1	0	0	1	1	1	0	.269230769	0	0	.269230769	.596200621180125	0	1	0	415.8	5040	5455.8	3.73685844147093	1	0	0	0	1	1	0	0	0	0	1	1	5	-1.024	5	5	4	4.66666666666667	-.828	5	4	2	4	5	4
375	9	0	1	1	2.244	1	0	0	0	0	0	1	0	0	0	0	.00473905363009675	0	0	0	693	0	693	2.84073323461181	1	0	0	0	0	0	1	0	0	1	1	1	5	-1.055	3	3	3	3	-2.272	4	4	3	3	4	3.6
376	9	0	1	0	-14.756	0	1	0	1	1	0	0	9	6	0	15	2.61878794769243	1	16	5040	693	3360	9093	3.95870719108728	1	0	1	1	1	1	1	0	1	1	1	1	10	-.243	3	7	2	4	-1.072	4	2	1	4	4	3
377	9	0	1	0	-15.756	1	1	0	1	0	0	1	7	0	0	7	2.44451802142161	1	8	5760	4158	3600	13518	4.13091244210747	1	1	1	1	1	1	1	1	0	1	1	1	11	.048	7	7	9	7.66666666666667	1.196	1	1	1	1	3	1.4
378	9	0	1	1	-.756	0	0	0	0	1	1	0	1.666666667	0	0	1.67	1.74874370904447	1	2	720	1386	720	2826	3.45117215751254	1	1	1	0	1	1	1	0	1	1	1	1	10	-.251	7	7	5	6.33333333333333	.615	3	2	2	3	2	2.4
379	9	0	1	0	5.244	1	0	0	1	1	0	1	0	0	0	0	.00473905363009675	0	0	2880	1386	4320	8586	3.93379088414342	1	0	1	1	1	1	1	0	1	0	0	1	8	-.664	7	3	9	6.33333333333333	-.148	5	5	5	5	5	5
380	9	0	1	0	-4.756	1	0	1	1	0	0	1	0	0	0	0	.00473905363009675	0	0	0	4158	1680	5838	3.766264090652	1	0	0	0	0	1	1	0	0	1	1	0	5	-1.103	5	7	4	5.33333333333333	-.156	2	3	2	4	4	3
381	9	0	1	1	-12.756	0	0	0	0	1	1	1	2	0	0	2	1.86361826718553	1	3	4320	3564	2400	10284	4.01216206797082	1	1	1	1	0	0	1	0	1	1	1	1	9	-.453	5	4	7	5.33333333333333	-.728	5	5	4	5	4	4.6
382	9	0	1	0	.244	0	1	0	1	1	0	0	4	1	0	5	2.32833807057439	1	6	1440	396	360	2196	3.34163233577805	1	0	1	1	0	1	1	0	1	1	1	1	9	-.419	3	5	5	4.33333333333333	-1.309	5	1	5	5	5	4.2
383	9	0	1	0	5.244	1	1	1	1	1	0	1	.465116279	0	0	.465116279	.889919631423013	0	1	0	1386	960	2346	3.37032800777951	1	1	0	1	1	1	0	1	1	1	1	1	10	-.038	6	6	6	6	.111	4	4	4	4	4	4
384	9	0	1	1	-12.756	1	0	0	1	1	1	1	0	0	0	0	.00473905363009675	0	0	480	1386	5040	6906	3.83922657401344	1	0	1	1	1	1	1	1	1	1	1	1	11	.188	3	3	3	3	-2.272	5	5	3	2	2	3.4
385	9	0	1	1	7.244	1	1	0	1	0	0	1	4	4	0	8	2.48324467170401	1	9	2880	1386	480	4746	3.67632773388132	1	1	1	1	1	1	1	1	0	1	1	1	11	.048	5	6	7	6	-.056	4	3	4	4	4	3.8
386	9	0	1	0	3.244	0	0	0	0	1	0	0	4	0	0	4	2.23539410989662	1	5	1920	396	960	3276	3.51534389308838	1	1	1	1	1	1	1	1	1	1	1	1	12	.554	7	7	7	7	.906	2	2	3	3	4	2.8
387	9	0	1	0	15.244	1	0	0	1	0	0	1	0	0	0	0	.00473905363009675	0	0	7200	4158	240	11598	4.0643831044122	1	0	1	1	1	1	1	1	1	1	1	1	11	.188	6	9	8	7.66666666666667	1.41	4	5	5	5	5	4.8
388	9	0	1	1	-4.756	1	0	0	1	1	1	1	0	0	0	0	.00473905363009675	0	0	0	495	3360	3855	3.58602438238698	1	1	1	1	1	1	0	1	1	1	1	1	11	.305	7	3	7	5.66666666666667	-.439	5	2	3	3	4	3.4
389	9	0	1	1	11.244	0	0	0	1	0	0	0	7.333333333	0	0	7.33	2.45832572266275	1	8	0	693	0	693	2.84073323461181	1	0	1	1	1	1	1	1	1	1	1	1	11	.188	6	7	5	6	.302	3	2	4	4	4	3.4
390	9	0	1	0	-.756	0	0	0	1	1	0	0	10.5	1	0	11.5	2.5699923683366	1	12	2880	2772	1680	7332	3.86522245629018	1	1	1	1	1	1	1	1	1	1	1	1	12	.554	8	10	10	9.33333333333333	2.663	5	3	5	5	3	4.2
391	9	0	1	1	7.244	1	1	1	0	0	0	1	1	.23255814	0	1.23255814	1.54412340261589	1	2	2352	1386	5040	8778	3.94339557650895	1	1	1	1	1	1	1	1	0	1	1	1	11	.048	6	7	5	6	.302	3	3	3	4	4	3.4
392	9	0	1	1	-15.756	1	0	0	1	1	1	1	0	0	0	0	.00473905363009675	0	0	0	495	360	855	2.93196611472817	0	0	1	1	1	1	1	1	1	1	1	1	10	-.17	7	5	3	5	-.348	3	4	4	4	4	3.8
393	9	0	1	1	15.244	0	0	0	0	0	0	0	.436046512	.333333333	0	.766046512	1.21420997761002	1	1	120	1386	3360	4866	3.6871721045948	1	1	1	1	1	1	1	1	1	1	1	1	12	.554	8	7	8	7.66666666666667	1.364	4	4	4	4	4	4
394	9	0	1	1	7.244	0	1	1	0	0	0	0	4	2	0	6	2.39472661391566	1	7	2880	2772	0	5652	3.75220215317652	1	1	1	1	1	1	1	1	1	1	1	1	12	.554	5	8	5	6	.326	3	3	3	4	3	3.2
395	9	0	1	1	3.244	1	0	0	1	1	1	1	0	0	0	0	.00473905363009675	0	0	0	1386	0	1386	3.14176323027579	1	1	1	1	1	0	1	1	1	1	1	1	11	.096	2	2	2	2	-3.066	2	4	2	2	4	2.8
396	9	0	1	1	-11.756	1	0	0	1	1	1	1	1.5	0	0	1.5	1.67773034582999	1	2	960	1386	1680	4026	3.60487377055264	1	1	1	1	1	1	1	1	1	1	1	1	12	.554	10	0	0	3.33333333333333	-1.525	1	1	5	5	2	2.8
397	9	0	1	0	2.244	0	1	1	1	0	0	1	6	0	0	6	2.39472661391566	1	7	4800	2079	1680	8559	3.93242302637674	1	1	0	0	0	1	1	1	1	1	1	1	9	-.326	2	5	3	3.33333333333333	-1.912	4	3	3	4	4	3.6
398	9	0	1	1	-9.756	0	1	1	0	0	0	1	1	.833333333	0	1.83	1.80778620600101	1	2	4800	594	1200	6594	3.81914894280713	1	1	1	1	1	1	1	1	1	1	1	1	12	.554	6	6	2	4.66666666666667	-.47	2	1	2	4	2	2.2
399	9	0	1	0	-8.756	0	0	1	0	0	0	0	1.666666667	1.205128205	0	2.868461538	2.07227551825326	1	3	960	148.5	240	1348.5	3.12985095078891	1	1	1	1	1	1	1	1	1	1	1	1	12	.554	7	6	8	7	.715	4	2	4	3	3	3.2
400	9	0	1	1	5.244	0	1	1	1	0	0	1	0	0	0	0	.00473905363009675	0	0	0	0	960	960	2.98227123303957	1	1	1	1	1	1	0	1	1	1	1	1	11	.305	5	4	5	4.66666666666667	-1.019	3	2	1	4	3	2.6
401	9	0	1	1	-1.756	0	0	0	1	1	1	1	0	0	0	0	.00473905363009675	0	0	0	2772	3360	6132	3.78760214618234	1	0	1	0	0	1	1	1	1	1	1	1	9	-.283	5	5	6	5.33333333333333	-.538	2	3	3	4	4	3.2
402	9	0	1	1	16.244	1	1	1	1	0	0	1	15	0	0	15	2.61878794769243	1	16	1920	4158	5040	11118	4.04602666970254	1	0	1	1	1	1	1	1	0	1	1	1	10	-.148	9	7	9	8.33333333333333	1.822	4	3	3	4	3	3.4
403	9	0	1	1	-17.756	1	1	0	1	1	1	1	0	0	0	0	.00473905363009675	0	0	0	2772	0	2772	3.44279322593977	1	1	1	1	1	1	1	1	1	1	1	1	12	.554	5	4	2	3.66666666666667	-1.455	3	4	3	4	4	3.6
404	9	0	1	1	17.244	1	0	0	1	1	1	1	0	0	0	0	.00473905363009675	0	0	0	4158	0	4158	3.61888448499545	1	1	1	1	1	1	1	1	1	1	1	1	12	.554	8	3	9	6.66666666666667	.165	5	4	4	4	4	4.2
405	9	0	1	0	11.244	1	0	0	1	1	0	1	5	0	0	5	2.32833807057439	1	6	0	2772	840	3612	3.55774774164147	1	1	1	0	1	1	1	1	1	1	1	1	11	.169	2	3	5	3.33333333333333	-2.294	4	2	2	4	5	3.4
406	9	0	1	1	-9.756	1	0	0	1	1	1	1	0	0	0	0	.00473905363009675	0	0	0	594	0	594	2.77378644498119	1	1	1	1	1	1	1	1	1	1	1	1	12	.554	5	5	3	4.33333333333333	-.973	2	2	2	5	4	3
407	9	0	1	1	15.244	1	1	0	1	1	1	1	0	0	0	0	.00473905363009675	0	0	0	1386	5040	6426	3.8079407212155	1	1	1	1	1	1	1	0	1	1	1	1	11	-.082	2	2	3	2.33333333333333	-2.921	3	3	3	3	3	3
408	9	0	1	0	3.244	0	1	1	0	0	0	1	0	0	0	0	.00473905363009675	0	0	0	297	0	297	2.47275644931721	1	0	1	1	1	1	1	1	1	1	1	1	11	.188	7	7	7	7	.906	5	5	3	4	4	4.2
409	9	0	1	0	4.244	0	0	0	0	1	0	0	6	0	0	6	2.39472661391566	1	7	1920	346.5	1440	3706.5	3.56896400445776	1	1	1	1	1	1	0	1	1	1	1	1	11	.305	5	5	8	6	-.247	4	3	4	4	3	3.6
410	9	0	1	1	-12.756	0	0	0	0	0	0	0	20	0	0	20	2.66028078728072	1	21	0	1386	0	1386	3.14176323027579	1	1	1	1	1	1	1	1	1	1	1	1	12	.554	3	3	3	3	-2.272	4	4	5	4	4	4.2
411	9	0	1	0	1.244	0	0	0	0	0	0	0	3	0	0	3	2.09597816887996	1	4	1080	457.38	600	2137.38	3.3298817412712	1	1	1	1	1	1	1	1	1	1	1	1	12	.554	7	7	5	6.33333333333333	.615	4	4	3	3	4	3.6
412	9	0	1	1	-17.756	1	0	0	1	1	1	1	0	0	0	0	.00473905363009675	0	0	0	522.72	633.6	1156.32	3.06307803737393	1	1	1	1	0	1	1	1	1	1	1	1	11	.122	8	8	9	8.33333333333333	1.845	4	4	4	3	4	3.8
413	9	0	1	1	4.244	0	1	1	0	0	0	1	0	0	0	0	.00473905363009675	0	0	158.4	1386	480	2024.4	3.30629632863675	1	1	1	1	1	1	1	1	1	1	1	1	12	.554	7	6	6	6.33333333333333	.424	4	4	4	4	4	4
414	9	0	1	0	-.756	0	1	1	1	1	0	1	0	0	0	0	.00473905363009675	0	0	0	2772	1680	4452	3.64855515566267	1	1	1	1	1	1	1	1	1	1	1	1	12	.554	5	5	2	4	-1.119	2	2	2	2	2	2
[truncated: 4 more columns]
