# Supplementary material for: Interrelation of Sport Participation, Physical Activity, Social Capital and Mental Health in Disadvantaged Communities: A SEM-Analysis
Source: PLoS One. 2015 Oct 9;10(10):e0140196. doi: 10.1371/journal.pone.0140196 (PMC4599734; doi:10.1371/journal.pone.0140196)
Supplement: S4 Appendix — (INP) [file pone.0140196.s004.inp]

Title: Building the model SEM
Data: File is S4_Appendix.dat;
Variable: NAMES ARE
Resp Commu PC_CC PC_exp 
Sex Age SES Civ_St 
Tog_Apa Own_Rent Ethn REC_Etn 
Spo_wit SP1 SP2 SP3 Sport 
Sport_t Spo_Y_N Sport_C
PA1 PA3 PA2 PA L_PA
MH1 MH2 MH3 MH4 MH5 MH6 MH7
MH8 MH9 MH10 MH11 MH12
MH MH_FS
GSC1 GSC2 GSC3 
GSC GSC_FS
CSC1 CSC2 CSC3 CSC4 CSC5 
CSC CSC_FS CSC_FS_CAT
FISC IISSC;
USEVARIABLES ARE
Sport_t
L_PA
MH_FS
GSC_FS
CSC_FS
Age Sex
Civ_St
Own_Rent
Ethn REC_Etn
SES;
MISSING ARE ALL (-999);
Analysis: Bootstrap = 2000;
Model:
MH_FS ON GSC_FS CSC_FS L_PA Sport_t Own_Rent Civ_St;
L_PA ON GSC_FS CSC_FS Sport_t SES;
GSC_FS ON CSC_FS Sport_t SES Own_Rent Ethn;
CSC_FS ON Sport_t Own_Rent Civ_St SES;
Sport_t ON Sex Age Ethn REC_Etn;

Model indirect:
MH_FS ind Sport_t; 
MH_FS ind CSC_FS;
MH_FS ind GSC_FS; 

L_PA ind Sport_t;
L_PA ind CSC_FS;

GSC_FS ind Sport_t;


Output: sampstat; stdyx;
